# Supplementary material for: tBRD-1 Selectively Controls Gene Activity in the Drosophila Testis and Interacts with Two New Members of the Bromodomain and Extra-Terminal (BET) Family
Source: PLoS One. 2014 Sep 24;9(9):e108267. doi: 10.1371/journal.pone.0108267 (PMC4177214; doi:10.1371/journal.pone.0108267)
Supplement: Dataset S1 — (XLSX) [file pone.0108267.s014.xlsx]

## Sheet: Tabelle1
# Mr_MUT1_201011_(Drosophila_2)_2 - linear: RMA normalized signal intensity sample w118 replicate 1
# tbrd-1 biological replicate 1 : RMA normalized signal intensity sample tbrd-1 replicate 1
# tbrd-1 biological replicate 2 : RMA normalized signal intensity sample tbrd-1 replicate 2
# tbrd-1 biological replicate 3 : RMA normalized signal intensity sample tbrd-1 replicate 3
# tbrd-1 biological replicate 4 : RMA normalized signal intensity sample tbrd-1 replicate 4
# tbrd-1 biological replicate 5 : RMA normalized signal intensity sample tbrd-1 replicate 5
# w1118 biological replicate 1 : RMA normalized signal intensity sample w118 replicate 1
# w1118 biological replicate 2 : RMA normalized signal intensity sample w118 replicate 2
# w1118 biological replicate 3 : RMA normalized signal intensity sample w118 replicate 3
# w1118 biological replicate 4 : RMA normalized signal intensity sample w118 replicate 4
# w1118 biological replicate 5 : RMA normalized signal intensity sample w118 replicate 5
# Probe Set ID : identification code for Affymetrix probe set
# MUT : average log2-transformed signal intensity tbrd-1
# WT : average log2-transformed signal intensity w1118
#log2FC : log2-transformed fold change in gene expression: log2(mean(tbrd-1))-log2mean(w1118))
# P value : calculated with Student's T-Test
# P value FDR corr : corrected p-value (false discovery rate)
# Gene Symbol : official gene symbol
# Gene Title : flybase gene name
# Entrez Gene : Entrez gene ID
# Ensembl : Ensembl gene ID
# Gene Ontology Biological Process : associated gene ontology terms for biological process
# Gene Ontology Cellular Component : associated gene ontology terms for cellular compartment
# Gene Ontology Molecular Function : associated gene ontology terms for molecular function
# Target Description : GenBank description associated with the representative public identifier.
# Transcript Assignments : Contains the mRNA to probe set assignments.
# Annotation Transcript Cluster : Contains the IDs of the transcripts used in the transcript to gene annotation mapping.
# Annotation Notes : Contains assignments as discussed in the white paper above for cross hyb and negative strand alignments.
tbrd-1 biological replicate 1	tbrd-1 biological replicate 2	tbrd-1 biological replicate 3	tbrd-1 biological replicate 4	tbrd-1 biological replicate 5	w1118 biological replicate 1	w1118 biological replicate 2	w1118 biological replicate 3	w1118 biological replicate 4	w1118 biological replicate 5	Probe Set ID	MUT	WT	log2FC	P value	P value FDR corr	Gene Symbol	Gene Title	Entrez Gene	Ensembl	Gene Ontology Biological Process	Gene Ontology Cellular Component	Gene Ontology Molecular Function	# Target Description	# Transcript Assignments	Annotation Notes
9.651	10.166	8.984	7.151	8.653	607.094	809.411	547.921	728.927	554.274	1636105_at	3.14703	9.32568	-6.18604	8.38e-11	2.27e-07	CG13675		38907	FBgn0035845	chitin metabolic process GO:0006030	extracellular region GO:0005576	chitin binding GO:0008061	CG13675-RA /FEA=BDGP /GEN=CG13675 /DB_XREF=CG13675 FBgn0035845 /SEG=chr3L:-8119263,8120359 /MAP=66B10-66B10 /LEN=852 /DEF=(CG13675 gene symbol:CG13675 FBgn0035845 )	BT032926, FBtr0300119, FBtr0300119, NM_001104076, SNAP00000000667	GENSCAN00000035145
13.627	14.405	16.404	14.928	10.098	757.883	975.143	692.187	880.532	629.715	1624694_at	3.77776	9.60222	-5.82416	4.49e-10	4.48e-07	CG13597		42823	FBgn0039124	nuclear mRNA splicing, via spliceosome GO:0000398	precatalytic spliceosome GO:0071011		CG13597-RA /FEA=BDGP /GEN=CG13597 /DB_XREF=CG13597 FBgn0039124 /SEG=chr3R:-19708062,19709762 /MAP=95C8-95C9 /LEN=1639 /DEF=(CG13597 gene symbol:CG13597 FBgn0039124 )	FBtr0084525, FBtr0084525, GENSCAN00000041224, NM_142933, SNAP00000010356	BT029106
22.651	21.922	23.729	30.485	26.173	679.337	751.511	576.418	779.073	682.429	1625784_s_at	4.63289	9.43055	-4.79489	1.15e-10	2.42e-07								AT22150 /FEA=sim4 /SEG=chr2L:-19888724,19889714	AY089395
28.435	32.541	26.721	22.532	30.694	619.464	864.121	587.571	742.446	886.389	1637804_at	4.8055	9.5113	-4.71454	1.27e-09	8.59e-07	CG18673		50102	FBgn0040629	one-carbon metabolic process GO:0006730		carbonate dehydratase activity GO:0004089, zinc ion binding GO:0008270, lyase activity GO:0016829, metal ion binding GO:0046872	CG18673-RA /FEA=BDGP /GEN=CG18673 /DB_XREF=CG18673 FBgn0040629 /SEG=chr3R:+27078252,27078905 /MAP=100B4-100B4 /LEN=600 /DEF=(CG18673 gene symbol:CG18673 FBgn0040629 )	FBtr0113330, FBtr0113330, GENSCAN00000037855, NM_001104518, SNAP00000007122
120.415	137.574	341.516	256.866	55.024	4808	5002.65	3886.59	4905.59	5006.54	1639236_at	7.24372	12.1988	-4.69514	5.24e-06	0.00014	CG13946		50198	FBgn0040725				CG13946-RA /FEA=BDGP /GEN=CG13946 /DB_XREF=CG13946 FBgn0040725 /SEG=chr2L:+778200,778557 /MAP=21D2-21D2 /LEN=357 /DEF=(CG13946 gene symbol:CG13946 FBgn0040725 )	FBtr0078004, FBtr0078004, NM_144103	SNAP00000004264
7.069	15.985	303.582	10.541	7.659	4474.36	7.265	3310.68	615.925	7.208	1626394_at	4.28025	7.75951	-4.60906	0.169	0.273	Jon99Fi	Jonah 99F	43622	FBgn0039778	instar larval development GO:0002168; proteolysis GO:0006508; haltere development GO:0007482; molting cycle, chitin-based cuticle GO:0007591	nucleus GO:0005634	sequence-specific DNA binding transcription factor activity GO:0003700, catalytic activity GO:0003824, serine-type endopeptidase activity GO:0004252, serine-type endopeptidase activity GO:0004252, peptidase activity GO:0008233, serine-type peptidase activity GO:0008236, hydrolase activity GO:0016787	CG18030-RA /FEA=BDGP /GEN=CG18030 /DB_XREF=CG18030 FBgn0039778 /SEG=chr3R:+26304052,26304991 /MAP=99F6-99F6 /LEN=939 /DEF=(CG18030 gene symbol:CG18030 FBgn0039778 (GO:0004263 chymotrypsin))	AY069737, FBtr0085652, FBtr0085652, NM_143543
120.902	109.988	235.377	189.519	66.06	2927.61	3361.56	2745.24	3019.74	3242.97	1638861_at	7.03793	11.5753	-4.40542	6.63e-07	3.55e-05	CG32457		318040	FBgn0052457				CG32457-RA /FEA=BDGP /GEN=CG32457 /DB_XREF=CG32457 FBgn0052457 /SEG=chr3L:+22904787,22905438 /MAP=80C2-80C2 /LEN=651 /DEF=(CG32457 gene symbol:CG32457 FBgn0052457 )	BT032725, FBtr0300619, FBtr0300619, FBtr0300620, FBtr0300620, GENSCAN00000023214, NM_001170026, NM_168982
23.713	20.981	29.828	15.232	25.037	432.937	556.886	424.495	594.424	387.578	1639173_at	4.48645	8.88451	-4.38374	2.02e-08	4.16e-06								AT28206 /FEA=sim4 /SEG=chr3L:+8617368,8618456	AY113318	GENSCAN00000038520
19.544	14.084	14.79	15.334	19.281	319.175	359.277	239.888	345.086	440.423	1630257_s_at	4.0398	8.38538	-4.35897	6.96e-09	2.28e-06				FBgn0063083				LP12023 /FEA=sim4 /SEG=chr3L:+7365851,7366148	AY119092, FBtr0091959, FBtr0091959, NR_002480	GENSCAN00000029443
9.939	9.712	7.866	8.529	11.074	178.634	180.767	162.357	175.456	166.027	1632063_s_at	3.22599	7.43042	-4.19535	5.71e-11	1.81e-07	CG11357		38561	FBgn0035558	protein glycosylation GO:0006486	Golgi apparatus GO:0005794, membrane GO:0016020, integral to membrane GO:0016021	galactosyltransferase activity GO:0008378; UDP-galactose:beta-N-acetylglucosamine beta-1,3-galactosyltransferase activity GO:0008499; transferase activity GO:0016740; transferase activity, transferring glycosyl groups GO:0016757; transferase activity, transferring glycosyl groups GO:0016757	CG11357-RA /FEA=BDGP /GEN=CG11357 /DB_XREF=CG11357 FBgn0035558 /SEG=chr3L:+4520069,4531399 /MAP=64B11-64B11 /LEN=2678 /DEF=(CG11357 gene symbol:CG11357 FBgn0035558 (GO:0016757 transferase, transferring glycosyl groups) (GO:0008499 UDP-galactose beta-N-acetylglucosamine beta-1,3-galactosyltransferase))	AY060884, FBtr0073310, FBtr0073310, FBtr0113142, FBtr0113142, FBtr0113143, FBtr0113143, NM_001104035, NM_001104036, NM_139659
46.207	71.83	349.474	57.276	35.352	4019.86	203.192	4084.66	850.151	47.541	1624137_at	6.22584	9.38766	-4.03862	0.0507	0.114	CG11911		33206	FBgn0031249	proteolysis GO:0006508, proteolysis GO:0006508		catalytic activity GO:0003824, serine-type endopeptidase activity GO:0004252, serine-type endopeptidase activity GO:0004252, peptidase activity GO:0008233, serine-type peptidase activity GO:0008236, hydrolase activity GO:0016787	CG11911-RA /FEA=BDGP /GEN=CG11911 /DB_XREF=CG11911 FBgn0031249 /SEG=chr2L:-320278,321246 /MAP=21C1-21C1 /LEN=968 /DEF=(CG11911 gene symbol:CG11911 FBgn0031249 (GO:0004252 serine-type endopeptidase))	FBtr0078098, FBtr0078098, GENSCAN00000032324, NM_134674, SNAP00000020148
135.753	141.572	297.374	300.14	61.424	3000.02	3437.86	2179.48	3401.3	3255.17	1625829_a_at	7.32332	11.5576	-4.028	1.18e-05	0.000253				FBgn0039074			serine-type endopeptidase inhibitor activity GO:0004867	CG6784-RA /FEA=BDGP /GEN=CG6784 /DB_XREF=CG6784 FBgn0039074 /SEG=chr3R:+19189555,19190423 /MAP=94F1-94F1 /LEN=453 /DEF=(CG6784 gene symbol:CG6784 FBgn0039074 (GO:0004867 serine protease inhibitor))	BT022498, FBtr0084411, FBtr0084412, FBtr0303834, FBtr0304566, GENSCAN00000032726, NM_142885, NM_170073
27.841	38.225	33.884	21.498	28.289	450.403	541.144	363.155	508.761	447.074	1623800_at	4.87728	8.83892	-3.94773	1.36e-08	3.57e-06	CG18682		50098	FBgn0040625				CG18682-RA /FEA=BDGP /GEN=CG18682 /DB_XREF=CG18682 FBgn0040625 /SEG=chr3R:-25937141,25939823 /MAP=99D7-99D7 /LEN=1515 /DEF=(CG18682 gene symbol:CG18682 FBgn0040625 )	BT083469, FBtr0085588, FBtr0085588, FBtr0302312, FBtr0302312, GENSCAN00000026827, NM_001170303, NM_144017, SNAP00000014148
12.975	13.907	12.018	11.493	12.591	158.59	209.122	117.297	290.597	191.121	1624524_at	3.65191	7.53052	-3.94005	1.17e-07	1.25e-05								HDC14600 /FEA=HDP /SEG=chr3R:-16064422,16066057	SNAP00000008091
63.262	109.08	54.499	36.1	58.217	920.846	1134.99	906.601	1017.82	936.698	1636015_s_at	5.9116	9.93646	-3.93641	3.28e-07	2.25e-05	CG32850		318246	FBgn0052850			protein binding GO:0005515, zinc ion binding GO:0008270, metal ion binding GO:0046872	NO_REP_ID /FEA=transposon /LEN=7672 /DESC=gb|-|Stalker2 STALKER2 7672bp	AY060462, AY094874, FBtr0089123, FBtr0089123, NM_166753
43.965	50.464	36.669	44.816	59.299	689.646	736.299	647.641	776.573	686.719	1624573_at	5.53756	9.46349	-3.91044	1.04e-09	7.87e-07	CG4998		39808	FBgn0036612	proteolysis GO:0006508		catalytic activity GO:0003824, serine-type endopeptidase activity GO:0004252, serine-type endopeptidase activity GO:0004252, protein binding GO:0005515, hydrolase activity GO:0016787	CG4998-RA /FEA=BDGP /GEN=CG4998 /DB_XREF=CG4998 FBgn0036612 /SEG=chr3L:+16287877,16294127 /MAP=72E1-72E1 /LEN=3321 /DEF=(CG4998 gene symbol:CG4998 FBgn0036612 (GO:0004252 serine-type endopeptidase))	FBtr0075377, FBtr0075377, FBtr0110866, FBtr0110866, NM_001043144, NM_140621	SNAP00000004184
41.906	34.547	37.685	41.519	27.514	245.243	528.313	777.561	549.657	626.902	1631419_at	5.17866	8.99612	-3.89641	1.49e-06	5.85e-05	Yp3	yolk protein	32339	FBgn0004047	lipid metabolic process GO:0006629, vitellogenesis GO:0007296, vitellogenesis GO:0007296, sex differentiation GO:0007548, embryo development GO:0009790	extracellular region GO:0005576, extracellular region GO:0005576, lipid particle GO:0005811, microtubule associated complex GO:0005875	catalytic activity GO:0003824, structural molecule activity GO:0005198	CG11129-RA /FEA=BDGP /GEN=Yp3 /DB_XREF=CG11129 FBgn0004047 /SEG=chrX:+13490203,13491835 /MAP=12C1-12C1 /LEN=1498 /DEF=(CG11129 gene symbol:Yp3 FBgn0004047 (GO:0007296 vitellogenesis) (GO:0007548 sex differentiation) (GO:0005198 structural molecule))	BT120217, FBtr0073821, FBtr0073821, GENSCAN00000025532, NM_078593, SNAP00000000441
56.598	54.007	51.876	61.025	49.181	578.931	847.018	588.443	783.515	879.279	1629386_at	5.76522	9.49965	-3.75328	4.25e-09	1.72e-06								HDC11519 /FEA=HDP /SEG=chr3L:+22418892,22419677	GENSCAN00000034579, SNAP00000012287
111.321	108.891	269.781	170.08	49.493	1641.48	2335.63	1631.04	1789.12	1967.8	1635965_at	6.93604	10.8579	-3.72228	1.33e-05	0.000274	CG17917		40778	FBgn0037431			phosphatidylethanolamine binding GO:0008429	CG17917-RA /FEA=BDGP /GEN=CG17917 /DB_XREF=CG17917 FBgn0037431 /SEG=chr3R:+2167722,2168558 /MAP=83E4-83E4 /LEN=636 /DEF=(CG17917 gene symbol:CG17917 FBgn0037431 (GO:0008429 phosphatidylethanolamine binding))	BT022423, FBtr0081709, FBtr0081709, GENSCAN00000023274, NM_141385, SNAP00000016450
16.683	14.631	12.975	15	12.06	175.542	217.266	130.893	229.981	183.262	1639606_at	3.82559	7.52287	-3.715	1.64e-08	3.73e-06								Stencil:3L:6897922:6894456:GENSCAN /FEA=stencil /SEG=chr3L:-6894456,6897922	GENSCAN00000033804	GENSCAN00000033737
24.123	70.18	566.946	43.609	18.842	3161.39	391.501	3818.73	1951.1	21.549	1629520_at	5.91096	9.49954	-3.69062	0.0607	0.13	CG8997, DsimCG8997	---, ---	34799	FBgn0028920			protein binding GO:0005515	CG8997-RA /FEA=BDGP /SEG=chr2L:-13826567,13827457	BT088958, FBtr0080563, FBtr0080563, GENSCAN00000027777, NM_135837, SNAP00000000774
85.17	165.701	373.873	71.455	48.343	2388.91	907.182	3696.98	912.784	1284.26	1631962_at	6.81706	10.6121	-3.62566	0.000412	0.00325	MtnD	Metallothionein D	326270	FBgn0053192			metal ion binding GO:0046872	CG33192-RA /FEA=BDGP /GEN=MtnD /DB_XREF=CG33192 FBgn0053192 /SEG=chr3R:+16360743,16361024 /MAP=92F1-92F1 /LEN=215 /DEF=(CG33192 gene symbol:MtnD FBgn0053192 )	AF546903, BT025012, FBtr0083902, FBtr0083902, NM_176518
38.253	33.882	36.524	48.321	47.551	423.974	538.311	391.349	563.283	459.878	1626486_at	5.33933	8.87905	-3.53863	7.9e-09	2.31e-06	CG31815		318959	FBgn0051815				CG31815-RA /FEA=BDGP /GEN=CG31815 /DB_XREF=CG31815 FBgn0051815 /SEG=chr2L:+16579996,16585361 /MAP=36A6-36A7 /LEN=2046 /DEF=(CG31815 gene symbol:CG31815 FLAGGED_PROBLEMATIC FBgn0051815 )	FBtr0080870, FBtr0080870, GENSCAN00000031324, NM_165167
44.147	161.561	821.394	96.716	46.243	4502.13	584.326	5517.52	2360.67	98.596	1630109_at	6.92179	10.3171	-3.48086	0.0342	0.085	CG8628, Hsc70-4	anon-SAGE:Wang-073, heat-shock protein 70	38783, 41840	FBgn0250836	nuclear mRNA splicing, via spliceosome GO:0000398; embryonic development via the syncytial blastoderm GO:0001700; protein folding GO:0006457; protein folding GO:0006457; response to stress GO:0006950; neurotransmitter secretion GO:0007269; nervous system development GO:0007399; axon guidance GO:0007411; axonal fasciculation GO:0007413; vesicle-mediated transport GO:0016192; RNA interference GO:00…	nucleus GO:0005634, cytoplasm GO:0005737, mitochondrion GO:0005739, lipid particle GO:0005811, microtubule associated complex GO:0005875, Z disc GO:0030018, perinuclear region of cytoplasm GO:0048471, precatalytic spliceosome GO:0071011, catalytic step 2 spliceosome GO:0071013	fatty-acyl-CoA binding GO:0000062, fatty-acyl-CoA binding GO:0000062, nucleotide binding GO:0000166, enzyme inhibitor activity GO:0004857, binding GO:0005488, protein binding GO:0005515, ATP binding GO:0005524, ATPase activity GO:0016887, diazepam binding GO:0050809, unfolded protein binding GO:0051082, unfolded protein binding GO:0051082, chaperone binding GO:0051087	CG8628-RA /FEA=BDGP /GEN=CG8628 /DB_XREF=CG8628 FBgn0035744 /SEG=chr3L:+7090530,7090918 /MAP=65E7-65E7 /LEN=255 /DEF=(CG8628 gene symbol:CG8628 FBgn0035744 (GO:0008025 diazepam-binding inhibitor) (GO:0042049 acyl-CoA homeostasis) (GO:0000062 acyl-CoA binding))	BT023894, BT033056, FBtr0076914, FBtr0076914, FBtr0301218, FBtr0301218, GENSCAN00000028763, NM_001169895, NM_139826, SNAP00000001477
180.835	197.953	196.745	222.205	156.266	1972.27	2343.73	1700.9	2188.84	2362.91	1630502_at	7.56627	11.0349	-3.46965	2.61e-09	1.27e-06	ana	medullaless	35913	FBgn0011746	multicellular organismal development GO:0007275, nervous system development GO:0007399, negative regulation of neuroblast proliferation GO:0007406, cell differentiation GO:0030154, growth GO:0040007	extracellular region GO:0005576, extracellular region GO:0005576	growth factor activity GO:0008083	CG8084-RA /FEA=BDGP /GEN=ana /DB_XREF=CG8084 FBgn0011746 /SEG=chr2R:+4129847,4138301 /MAP=45A1-45A1 /LEN=2413 /DEF=(CG8084 gene symbol:ana FBgn0011746 (GO:0005576 extracellular) (GO:0007406 suppression of neuroblast proliferation))	AY060249, FBtr0088559, FBtr0088559, FBtr0300501, FBtr0300501, NM_001169622, NM_057690
21.685	19.531	17.681	17.668	31.233	202.754	302.915	110.266	269.885	297.251	1638021_at	4.39571	7.79659	-3.45613	4.55e-06	0.000127	CG4757		41330	FBgn0027584			carboxylesterase activity GO:0004091, carboxylesterase activity GO:0004091, hydrolase activity GO:0016787	CG4757-RA /FEA=BDGP /SEG=chr3R:+6986941,6988886	AF145630, FBtr0082339, FBtr0082339, NM_141786, SNAP00000006502	GENSCAN00000036825
47.536	51.421	42.08	55.997	45.637	513.114	546.912	429.004	459.301	559.015	1622997_at	5.59394	8.96264	-3.36909	7.74e-10	6.67e-07	CG34367	CG13141	5740879	FBgn0085396	regulation of transcription, DNA-dependent GO:0006355; multicellular organismal development GO:0007275; regulation of transcription, DNA-dependent GO:0006355	nucleus GO:0005634, nucleus GO:0005634	DNA binding GO:0003677, sequence-specific DNA binding transcription factor activity GO:0003700, sequence-specific DNA binding transcription factor activity GO:0003700, transcription regulator activity GO:0030528, sequence-specific DNA binding GO:0043565	CG13141-RA /FEA=BDGP /GEN=CG13141 /DB_XREF=CG13141 FBgn0032226 /SEG=chr2L:-10340425,10342153 /MAP=31D9-31D9 /LEN=531 /DEF=(CG13141 gene symbol:CG13141 FBgn0032226 )	BT029958, FBtr0112592, FBtr0112592, FBtr0301049, FBtr0301049, FBtr0304116, GENSCAN00000040799, NM_001103670, NM_001169463, SNAP00000015081	NM_170428, FBtr0085536, FBtr0085536
61.465	70.146	72.683	72.783	62.621	755.577	654.945	657.811	752.457	661.898	1638481_at	6.08232	9.44083	-3.35788	4.69e-11	1.78e-07	CG2736		37998	FBgn0035090	defense response GO:0006952, cell adhesion GO:0007155	lipid particle GO:0005811, integral to plasma membrane GO:0005887, membrane GO:0016020	scavenger receptor activity GO:0005044	CG2736-RA /FEA=BDGP /GEN=CG2736 /DB_XREF=CG2736 FBgn0035090 /SEG=chr2R:-20016990,20018941 /MAP=60E10-60E11 /LEN=1766 /DEF=(CG2736 gene symbol:CG2736 FBgn0035090 (GO:0006952 defense response) (GO:0005044 scavenger receptor) (GO:0005887 integral to plasma membrane))	AY069143, FBtr0072403, FBtr0072403, GENSCAN00000037907, NM_138147, SNAP00000007975
33.999	75.3	283.616	40.807	34.735	1801.26	89.14	2057.66	764.692	38.797	1629199_at	5.98777	8.63124	-3.34241	0.0768	0.154	Ag5r2	Antigen 5-related 2	44079	FBgn0020508		extracellular region GO:0005576, extracellular region GO:0005576		CG9540-RA /FEA=BDGP /GEN=Ag5r2 /DB_XREF=CG9540 FBgn0020508 /SEG=chrX:-14513965,14515056 /MAP=12F4-12F4 /LEN=849 /DEF=(CG9540 gene symbol:Ag5r2 FBgn0020508 )	AF077304, AY118616, FBtr0073938, FBtr0073938, GENSCAN00000023642, NM_079950, SNAP00000000567
25.055	18.21	16.873	26.428	23.447	189.615	315.261	141.176	202.398	252.535	1631805_at	4.43712	7.73002	-3.32305	6.38e-07	3.46e-05	CG3397		41454	FBgn0037975	potassium ion transport GO:0006813, oxidation-reduction process GO:0055114	voltage-gated potassium channel complex GO:0008076	protein binding GO:0005515, oxidoreductase activity GO:0016491, oxidoreductase activity GO:0016491	CG3397-RA /FEA=BDGP /GEN=CG3397 /DB_XREF=CG3397 FBgn0037975 /SEG=chr3R:-7808825,7810281 /MAP=87A4-87A4 /LEN=1199 /DEF=(CG3397 gene symbol:CG3397 FBgn0037975 (GO:0008076 voltage-gated potassium channel complex) (GO:0006813 potassium ion transport) (GO:0016491 oxidoreductase))	FBtr0082504, FBtr0082504, NM_141883	SNAP00000005547, GENSCAN00000031780
29.238	41.57	93.865	27.902	37.357	977.995	36.197	1001.09	221.374	30.422	1624805_at	5.36508	7.55925	-3.30155	0.091	0.175	CG31041		318567	FBgn0051041				CG31041-RA /FEA=BDGP /GEN=CG31041 /DB_XREF=CG31041 FBgn0051041 /SEG=chr3R:-25405541,25405970 /MAP=99B4-99B4 /LEN=429 /DEF=(CG31041 gene symbol:CG31041 FBgn0051041 )	BT022345, FBtr0085470, FBtr0085470, GENSCAN00000027881, NM_170415, SNAP00000009512
20.99	68.429	577.219	43.559	20.089	2508.78	284.258	2985.89	1387.22	22.036	1637403_at	5.88687	9.17752	-3.2991	0.0725	0.148	CG7953		34801	FBgn0028533				CG7953-RA /FEA=BDGP /SEG=chr2L:+13830094,13831317	AY069738, FBtr0080550, FBtr0080550, GENSCAN00000027890, NM_135839, SNAP00000000781
23.236	256.001	548.302	60.562	20.928	3165.5	37.81	3893.04	1783.45	28.074	1638991_at	6.38896	8.88144	-3.29268	0.214	0.325	CG5506, DsimCG5506	---, ---	39992	FBgn0036766				CG5506-RA /FEA=BDGP /GEN=CG5506 /DB_XREF=CG5506 FBgn0036766 /SEG=chr3L:-17832527,17833239 /MAP=75A8-75A8 /LEN=645 /DEF=(CG5506 gene symbol:CG5506 FBgn0036766 )	FBtr0075157, FBtr0075157, GENSCAN00000023993, NM_140764, SNAP00000012003
108.126	105.084	122.465	147.683	61.117	929.807	1229.11	807.906	883.913	1354.02	1622977_at	6.70961	9.9946	-3.25689	1.31e-06	5.36e-05	CG14635		31032	FBgn0029535				CG14635-RA /FEA=BDGP /GEN=CG14635 /DB_XREF=CG14635 FBgn0029535 /SEG=chrX:+602273,602633 /MAP=1D1-1D1 /LEN=360 /DEF=(CG14635 gene symbol:CG14635 FBgn0029535 )	BT120226, FBtr0070142, FBtr0070142, GENSCAN00000031118, NM_130508, SNAP00000015457
51.755	191.278	46.929	38.187	36.3	972.101	478.705	1186.89	332.318	475.308	1629738_at	5.85249	9.26201	-3.24085	0.000298	0.00257	CG14957		38386	FBgn0035412	chitin metabolic process GO:0006030	extracellular region GO:0005576	protein binding GO:0005515, chitin binding GO:0008061	CG14957-RA /FEA=BDGP /GEN=CG14957 /DB_XREF=CG14957 FBgn0035412 /SEG=chr3L:+3168207,3168619 /MAP=63B10-63B10 /LEN=291 /DEF=(CG14957 gene symbol:CG14957 FBgn0035412 )	BT023137, FBtr0073038, FBtr0073038, NM_139524, SNAP00000010871
41.127	42.171	54.125	66.786	43.639	452.769	432.797	468.424	434.357	540.908	1628408_at	5.60549	8.85876	-3.23234	1.77e-08	3.81e-06	CG34041		3885583	FBgn0054041	oxidation-reduction process GO:0055114	endoplasmic reticulum GO:0005783	procollagen-proline 4-dioxygenase activity GO:0004656; oxidoreductase activity, acting on single donors with incorporation of molecular oxygen, incorporation of two atoms of oxygen GO:0016702	Stencil:3R:26323158:26324903:GENSCAN /FEA=stencil /SEG=chr3R:+26323158,26324903	FBtr0302521, FBtr0304736, NM_001038988
46.552	48.142	38.273	42.835	55.232	419.508	448.875	386.027	479.788	434.537	1634496_at	5.51928	8.75697	-3.23068	1.09e-09	7.88e-07	CG32232		317930	FBgn0052232	microtubule cytoskeleton organization GO:0000226	spindle pole GO:0000922, microtubule organizing center GO:0005815		CG32232-RA /FEA=BDGP /GEN=CG32232 /DB_XREF=CG32232 FBgn0052232 /SEG=chr3L:-4971890,4974818 /MAP=64C5-64C5 /LEN=2928 /DEF=(CG32232 gene symbol:CG32232 FBgn0052232 )	FBtr0073373, FBtr0073373, GENSCAN00000032888, NM_168109, SNAP00000017689
210.211	178.652	250.457	398.602	68.049	1714.47	1806.4	1763.31	2343.47	2509.64	1624212_at	7.57849	10.9668	-3.19629	5.31e-05	0.000736				FBgn0039074			serine-type endopeptidase inhibitor activity GO:0004867	CG6784-RA /FEA=BDGP /GEN=CG6784 /DB_XREF=CG6784 FBgn0039074 /SEG=chr3R:+19189555,19190423 /MAP=94F1-94F1 /LEN=453 /DEF=(CG6784 gene symbol:CG6784 FBgn0039074 (GO:0004867 serine protease inhibitor))	FBtr0084411, FBtr0303835, NM_142885
32.242	30.48	49.23	31.655	27.54	274.499	402.97	268.53	295.777	320.631	1631774_at	5.066	8.27145	-3.19046	9.67e-08	1.12e-05	Cpr66Cb	CG7076	38940	FBgn0035875			structural constituent of chitin-based cuticle GO:0005214, structural constituent of cuticle GO:0042302	CG7076-RA /FEA=BDGP /GEN=CG7076 /DB_XREF=CG7076 FBgn0035875 /SEG=chr3L:+8295446,8296858 /MAP=66C7-66C7 /LEN=489 /DEF=(CG7076 gene symbol:CG7076 FBgn0035875 (GO:0005214 structural constituent of cuticle (sensu Insecta)))	BT024400, FBtr0076601, FBtr0076601, GENSCAN00000039307, NM_139952, SNAP00000006389
34.433	30.821	30.188	37.499	38.654	261.428	382.871	219.621	342.524	345.239	1639896_at	5.09375	8.24827	-3.17675	5.84e-08	8.39e-06								HDC10707 /FEA=HDP /SEG=chr3L:-17594492,17595319	BT125639, GENSCAN00000030969	SNAP00000014538
38.862	36.979	45.368	34.94	45.893	311.037	479.564	320.228	356.121	348.651	1629253_at	5.3279	8.48627	-3.16772	1.28e-08	3.4e-06	RabX2	RabX2	31971	FBgn0030200	small GTPase mediated signal transduction GO:0007264, protein transport GO:0015031		nucleotide binding GO:0000166, GTPase activity GO:0003924, GTP binding GO:0005525	CG2885-RA /FEA=BDGP /GEN=CG2885 /DB_XREF=CG2885 FBgn0030200 /SEG=chrX:+10157752,10158340 /MAP=9C1-9C1 /LEN=588 /DEF=(CG2885 gene symbol:CG2885 FBgn0030200 (GO:0003928 RAB small monomeric GTPase))	BT122111, FBtr0071448, FBtr0071448, GENSCAN00000029277, NM_132399, SNAP00000005246
23.495	36.655	53.53	14.677	16.302	476.368	24.915	601.044	175.97	17.59	1623790_at	4.67899	6.87242	-3.16321	0.0853	0.167	Mur29B	Mucin related 29B	319014	FBgn0051901				CG31901-RA /FEA=BDGP /GEN=CG31901 /DB_XREF=CG31901 FBgn0051901 /SEG=chr2L:+8344437,8347403 /MAP=29B1-29B1 /LEN=1864 /DEF=(CG31901 gene symbol:CG31901 FBgn0051901 )	FBtr0079607, FBtr0079607, NM_164808
23.435	19.365	18.198	25.191	23.263	188.951	221.993	172.215	205.071	187.399	1638975_at	4.44131	7.60285	-3.15603	2.17e-09	1.11e-06	CG13876		38031	FBgn0035109	amine metabolic process GO:0009308, oxidation-reduction process GO:0055114		copper ion binding GO:0005507, primary amine oxidase activity GO:0008131, oxidoreductase activity GO:0016491, quinone binding GO:0048038	CG13876-RA /FEA=BDGP /GEN=CG13876 /DB_XREF=CG13876 FBgn0035109 /SEG=chr3L:+186821,187742 /MAP=61B2-61B2 /LEN=864 /DEF=(CG13876 gene symbol:CG13876 FBgn0035109 )	BT099752, FBtr0072484, FBtr0072484, GENSCAN00000038289, NM_138165, SNAP00000009187
40.973	37.271	33.247	33.001	36.586	326.131	308.784	290.51	390.605	295.595	1631496_at	5.17388	8.32385	-3.15383	8.31e-10	6.85e-07	CG4563		37901	FBgn0035006	metabolic process GO:0008152		catalytic activity GO:0003824, protein binding GO:0005515, 4-coumarate-CoA ligase activity GO:0016207, 4-coumarate-CoA ligase activity GO:0016207, ligase activity GO:0016874	CG4563-RA /FEA=BDGP /GEN=CG4563 /DB_XREF=CG4563 FBgn0035006 /SEG=chr2R:-19494649,19496605 /MAP=60D1-60D1 /LEN=1765 /DEF=(CG4563 gene symbol:CG4563 FBgn0035006 (GO:0005324 long-chain fatty acid transporter))	AY119099, FBtr0072355, FBtr0072355, GENSCAN00000036939, NM_138069, SNAP00000019769
32.492	124.853	470.7	56.342	42.258	2319.87	198.758	2903.54	994.196	41.46	1637350_at	6.41641	9.12986	-3.15173	0.0797	0.159	CG31086, CG31323	---, ---	318682, 43179	FBgn0051086, FBgn0051323			protein binding GO:0005515	CG31086-RA /FEA=BDGP /GEN=CG31086 /DB_XREF=CG31086 FBgn0051086 /SEG=chr3R:+22000679,22001264 /MAP=97A4-97A4 /LEN=514 /DEF=(CG31086 gene symbol:CG31086 synonyms:(CG14558) FBgn0051086 )	AY071413, BT120124, FBtr0084988, FBtr0084988, FBtr0084989, FBtr0084989, GENSCAN00000030168, NM_143210, NM_170260, SNAP00000017645
49.4	27.855	41.928	63.121	27.791	344.58	454.608	279.993	340.406	430.27	1640587_at	5.31855	8.50933	-3.1383	2.06e-06	7.28e-05	CG34391	CG15214	5740816	FBgn0085420				CG15214-RA /FEA=BDGP /GEN=CG15214 /DB_XREF=CG15214 FBgn0035606 /SEG=chr3L:+5394903,5398900 /MAP=64D1-64D1 /LEN=867 /DEF=(CG15214 gene symbol:CG15214 FBgn0035606 )	BT023547, BT025128, FBtr0112634, FBtr0112634, FBtr0290012, FBtr0290012, NM_001104038, NM_001144414	GENSCAN00000033122, SNAP00000005391
16.385	42.051	308.03	28.281	18.106	1121.12	171.951	1381.91	937.218	19.692	1630740_at	5.3391	8.43215	-3.13702	0.0575	0.125	CG4363		37488	FBgn0034663				CG4363-RA /FEA=BDGP /GEN=CG4363 /DB_XREF=CG4363 FBgn0034663 /SEG=chr2R:-16877849,16878580 /MAP=58A2-58A2 /LEN=600 /DEF=(CG4363 gene symbol:CG4363 FBgn0034663 )	FBtr0071740, FBtr0071740, GENSCAN00000031090, NM_137769, SNAP00000016078
189.847	182.483	181.098	181.558	184.989	1592	1550.37	1502.02	1628.06	1680.93	1638647_at	7.5233	10.6343	-3.1119	9.97e-14	1.89e-09	Adgf-E	Adenosine deaminase-related growth factor E	36627	FBgn0033952	purine ribonucleoside monophosphate biosynthetic process GO:0009168	extracellular region GO:0005576, extracellular space GO:0005615	adenosine deaminase activity GO:0004000, growth factor activity GO:0008083, growth factor activity GO:0008083, hydrolase activity GO:0016787, deaminase activity GO:0019239	CG10143-RA /FEA=BDGP /SEG=chr2R:-9720523,9722481	AF337551, FBtr0087482, FBtr0087482, GENSCAN00000039120, NM_137133, SNAP00000000349	AY113307
11.333	12.085	11.368	9.586	13.298	110.565	76.508	123.09	92.586	94.189	1628052_at	3.5197	6.61601	-3.10717	1.9e-08	3.95e-06	Cyp6a17	Cyp6a17	45556	FBgn0015714	oxidation-reduction process GO:0055114	endoplasmic reticulum GO:0005783, endoplasmic reticulum membrane GO:0005789, microsome GO:0005792, microsome GO:0005792, membrane GO:0016020, membrane GO:0016020	monooxygenase activity GO:0004497, iron ion binding GO:0005506, electron carrier activity GO:0009055, electron carrier activity GO:0009055, electron carrier activity GO:0009055, oxidoreductase activity GO:0016491, heme binding GO:0020037, metal ion binding GO:0046872	CG10241-RA /FEA=BDGP /GEN=Cyp6a17 /DB_XREF=CG10241 FBgn0015714 /SEG=chr2R:+9937697,9939285 /MAP=51D1-51D1 /LEN=1528 /DEF=(CG10241 gene symbol:Cyp6a17 FBgn0015714 (GO:0015034 cytochrome P450) (GO:0005792 microsome) (GO:0016020 membrane))	AY069090, FBtr0087451, FBtr0087451, GENSCAN00000027435, NM_143761, SNAP00000013716
52.516	156.136	1600.15	66.562	35.812	5888.12	687.559	7400.7	2384.1	36.06	1629726_at	6.97287	10.2388	-3.10086	0.0929	0.177	CG10472		38688	FBgn0035670	proteolysis GO:0006508, proteolysis GO:0006508		catalytic activity GO:0003824, serine-type endopeptidase activity GO:0004252, serine-type endopeptidase activity GO:0004252, protein binding GO:0005515, peptidase activity GO:0008233, serine-type peptidase activity GO:0008236, hydrolase activity GO:0016787	CG10472-RA /FEA=BDGP /GEN=CG10472 /DB_XREF=CG10472 FBgn0035670 /SEG=chr3L:-6020684,6022214 /MAP=65A5-65A5 /LEN=927 /DEF=(CG10472 gene symbol:CG10472 FBgn0035670 (GO:0004252 serine-type endopeptidase))	BT124851, FBtr0077066, FBtr0077066, GENSCAN00000022650, NM_139760, SNAP00000018708
13.903	20.199	39.269	17.183	14.171	267.38	23.809	459.634	114.69	12.589	1629098_at	4.27133	6.39525	-3.06778	0.0737	0.15	CG7631		34919	FBgn0028945	proteolysis GO:0006508		metalloendopeptidase activity GO:0004222, metalloendopeptidase activity GO:0004222, peptidase activity GO:0008233, metallopeptidase activity GO:0008237, zinc ion binding GO:0008270, hydrolase activity GO:0016787, metal ion binding GO:0046872	CG7631-RA /FEA=BDGP /SEG=chr2L:+15606767,15607600	BT023326, FBtr0080754, FBtr0080754, GENSCAN00000023522, NM_135916, SNAP00000009146
15.007	14.344	13.784	17.291	14.287	157.161	121.171	132.766	137.823	75.845	1626966_s_at	3.89669	6.92428	-3.06388	2.32e-07	1.94e-05								AY180919 /FEA=transposon /LEN=4236 /DESC=gb|AY180919|Juan JUAN 4236bp	Transposon.82
16.483	89.198	239.6	26.451	16.87	1285.3	84.334	1429.77	423.371	16.009	1639454_at	5.44559	7.98681	-3.05909	0.119	0.211	CG10912		37059	FBgn0034296				CG10912-RA /FEA=BDGP /GEN=CG10912 /DB_XREF=CG10912 FBgn0034296 /SEG=chr2R:-13119796,13120793 /MAP=55B2-55B2 /LEN=905 /DEF=(CG10912 gene symbol:CG10912 FBgn0034296 )	AY069060, FBtr0086807, FBtr0086807, GENSCAN00000032406, NM_137443, SNAP00000014393
71.024	184.813	345.919	85.949	84.11	2175.6	47.364	2757.94	1291.56	60.303	1629050_at	6.98682	8.86627	-3.03651	0.205	0.315	CG10477	NF-YB-like	38679	FBgn0035661	proteolysis GO:0006508, proteolysis GO:0006508		catalytic activity GO:0003824, endopeptidase activity GO:0004175, serine-type endopeptidase activity GO:0004252, peptidase activity GO:0008233, serine-type peptidase activity GO:0008236, hydrolase activity GO:0016787	CG10477-RA /FEA=BDGP /GEN=CG10477 /DB_XREF=CG10477 FBgn0035661 /SEG=chr3L:-5993042,5993919 /MAP=65A3-65A3 /LEN=825 /DEF=(CG10477 gene symbol:CG10477 FBgn0035661 (GO:0004252 serine-type endopeptidase))	FBtr0077068, FBtr0077068, GENSCAN00000022658, NM_139753, SNAP00000018865
73.375	81.718	79.401	90.513	79.969	567.047	838.477	533.854	584.677	793.181	1623659_at	6.33646	9.34845	-3.03407	2.68e-08	5.17e-06	Obp56d	Odorant-binding protein 56d	37266	FBgn0034470	transport GO:0006810, sensory perception of chemical stimulus GO:0007606, sensory perception of chemical stimulus GO:0007606, sensory perception of smell GO:0007608, sensory perception of smell GO:0007608, response to pheromone GO:0019236, olfactory behavior GO:0042048, response to stimulus GO:0050896	extracellular region GO:0005576, extracellular region GO:0005576	protein binding GO:0005515, odorant binding GO:0005549, odorant binding GO:0005549, odorant binding GO:0005549, odorant binding GO:0005549	CG11218-RA /FEA=BDGP /GEN=Obp56d /DB_XREF=CG11218 FBgn0034470 /SEG=chr2R:-14766849,14767515 /MAP=56E5-56E5 /LEN=596 /DEF=(CG11218 gene symbol:Obp56d FBgn0034470 )	AY071765, FBtr0086477, FBtr0086477, GENSCAN00000037944, NM_137600, SNAP00000015884
42.271	132.132	774.021	95.775	30.917	3524.5	49.178	3993.53	1174.35	50.346	1626093_at	6.71511	9.04361	-3.03168	0.194	0.302	Jon65Aiii	Jonah 65A	38683	FBgn0035665	proteolysis GO:0006508, proteolysis GO:0006508	Z disc GO:0030018	catalytic activity GO:0003824, endopeptidase activity GO:0004175, serine-type endopeptidase activity GO:0004252, serine-type endopeptidase activity GO:0004252, peptidase activity GO:0008233, serine-type peptidase activity GO:0008236, hydrolase activity GO:0016787	CG6483-RA /FEA=BDGP /GEN=CG6483 /DB_XREF=CG6483 FBgn0035665 /SEG=chr3L:+6010081,6011008 /MAP=65A3-65A3 /LEN=868 /DEF=(CG6483 gene symbol:CG6483 FBgn0035665 (GO:0004252 serine-type endopeptidase))	AY119037, FBtr0077041, FBtr0077041, GENSCAN00000022619, NM_139756, SNAP00000018722
12.594	71.315	242.683	33.73	9.959	1144.65	114.834	1364.39	385.787	15.785	1629633_at	5.22514	7.99806	-3.03045	0.0941	0.179	CG15255		34913	FBgn0028950	proteolysis GO:0006508		metalloendopeptidase activity GO:0004222, metalloendopeptidase activity GO:0004222, peptidase activity GO:0008233, metallopeptidase activity GO:0008237, zinc ion binding GO:0008270, hydrolase activity GO:0016787, metal ion binding GO:0046872	CG15255-RA /FEA=BDGP /SEG=chr2L:-15588983,15590175	BT023011, FBtr0080785, FBtr0080785, GENSCAN00000023507, NM_135911, SNAP00000009120
33.342	28.719	41.536	46.836	24.794	256.999	297.572	219.641	290.189	345.734	1638705_at	5.09219	8.12322	-3.00854	3.65e-07	2.42e-05	CG14069		34510	FBgn0032315				CG14069-RA /FEA=BDGP /GEN=CG14069 /DB_XREF=CG14069 FBgn0032315 /SEG=chr2L:-10902638,10902944 /MAP=32B4-32B4 /LEN=306 /DEF=(CG14069 gene symbol:CG14069 FBgn0032315 )	FBtr0080175, FBtr0080175, GENSCAN00000031031, NM_135625, SNAP00000005463
21.68	32.955	35.972	19.904	18.438	423.565	54.541	436.232	94.863	23.798	1623027_s_at	4.63382	6.88104	-3.00197	0.0294	0.0765	CG6271, CG6277	---, ---	43251, 43252	FBgn0039475, FBgn0039476	lipid metabolic process GO:0006629		catalytic activity GO:0003824, triglyceride lipase activity GO:0004806, triglyceride lipase activity GO:0004806, protein binding GO:0005515, phosphatidylcholine 1-acylhydrolase activity GO:0008970, hydrolase activity GO:0016787	CG6277-RA /FEA=BDGP /GEN=CG6277 /DB_XREF=CG6277 FBgn0039475 /SEG=chr3R:-22837155,22838299 /MAP=97D14-97D14 /LEN=1082 /DEF=(CG6277 gene symbol:CG6277 FBgn0039475 (GO:0004806 triacylglycerol lipase))	AY061550, AY084191, FBtr0085149, FBtr0085149, FBtr0085150, FBtr0085150, GENSCAN00000040758, GENSCAN00000040796, NM_143268, NM_143269, SNAP00000012464, SNAP00000012634
118.69	112.166	123.487	85.394	118.964	891.095	1063.25	990.856	941.427	567.575	1633658_a_at	6.79184	9.76672	-2.99502	2.44e-07	1.97e-05	CG33233		2769005	FBgn0053233	transport GO:0006810, transmembrane transport GO:0055085	membrane GO:0016020, integral to membrane GO:0016021	transporter activity GO:0005215	CG12036-RB /FEA=BDGP /GEN=CG12036 /DB_XREF=CG12036 FBgn0035365 /SEG=chr3L:+2640267,2641380 /MAP=62E8-62E9 /LEN=1055 /DEF=(CG12036 gene symbol:CG12036 FBgn0035365 (GO:0005365 myo-inositol transporter))	AY113278, BT003805, FBtr0273190, FBtr0273190, FBtr0301038, FBtr0301038, GENSCAN00000036578, NM_206256, NM_206257, SNAP00000011098
20.881	53.951	175.913	23.009	21.573	791.432	101.386	1067.47	340.524	25.772	1634373_a_at	5.31034	7.89027	-2.97783	0.0565	0.123	CG13492		37487	FBgn0034662	oxidation-reduction process GO:0055114		glyceraldehyde-3-phosphate dehydrogenase (NAD+) (phosphorylating) activity GO:0004365, oxidoreductase activity GO:0016491	CG13492-RA /FEA=BDGP /GEN=CG13492 /DB_XREF=CG13492 FBgn0034662 /SEG=chr2R:-16864394,16873761 /MAP=58A2-58A2 /LEN=8796 /DEF=(CG13492 gene symbol:CG13492 FBgn0034662 )	FBtr0302445, FBtr0302445, FBtr0302446, FBtr0302446, GENSCAN00000031058, NM_137768, NM_166487, SNAP00000016070
68.837	290.637	1350.08	115.325	62.407	5805.78	528.899	5934.42	2319.39	57.456	1634076_at	7.50004	10.2218	-2.95612	0.11	0.199	CG12057		31854	FBgn0030098				CG12057-RA /FEA=BDGP /GEN=CG12057 /DB_XREF=CG12057 FBgn0030098 /SEG=chrX:+8930656,8931533 /MAP=8D8-8D8 /LEN=877 /DEF=(CG12057 gene symbol:CG12057 FBgn0030098 )	AY119035, FBtr0071304, FBtr0071304, GENSCAN00000027345, NM_132306, SNAP00000006599
21.475	507.954	1639.85	93.304	20.234	6152.13	821.066	7634.32	2676.79	22.081	1624342_at	6.99502	10.2035	-2.92242	0.146	0.245	CG10911		37058	FBgn0034295				CG10911-RA /FEA=BDGP /GEN=CG10911 /DB_XREF=CG10911 FBgn0034295 /SEG=chr2R:-13116280,13117798 /MAP=55B2-55B2 /LEN=1222 /DEF=(CG10911 gene symbol:CG10911 FBgn0034295 )	AY118370, FBtr0086808, FBtr0086808, GENSCAN00000032409, NM_137442, SNAP00000014268
22.494	61.991	85.751	28.05	49.779	687.768	62.634	729.807	356.339	22.043	1628823_at	5.46298	7.56907	-2.90542	0.0842	0.165	CG14120		39463	FBgn0036321	oxidation-reduction process GO:0055114		nucleic acid binding GO:0003676, protein binding GO:0005515, oxidoreductase activity GO:0016491, hydrolase activity GO:0016787, metal ion binding GO:0046872	CG14120-RA /FEA=BDGP /GEN=CG14120 /DB_XREF=CG14120 FBgn0036321 /SEG=chr3L:+12842598,12846714 /MAP=69E8-69E8 /LEN=4116 /DEF=(CG14120 gene symbol:CG14120 FBgn0036321 )	BT024279, FBtr0075868, FBtr0075868, GENSCAN00000022954, NM_140353, SNAP00000020274
21.994	271.591	977.749	102.618	13.173	3633.76	324.852	4576.34	1767.01	25.914	1626832_at	6.57566	9.56273	-2.89637	0.136	0.234	CG31343		326133	FBgn0051343	response to hypoxia GO:0001666, response to hypoxia GO:0001666, proteolysis GO:0006508, response to stress GO:0006950, response to unfolded protein GO:0006986, response to heat GO:0009408, response to heat GO:0009408, heat shock-mediated polytene chromosome puffing GO:0035080	microtubule associated complex GO:0005875	nucleotide binding GO:0000166, aminopeptidase activity GO:0004177, aminopeptidase activity GO:0004177, ATP binding GO:0005524, metallopeptidase activity GO:0008237, zinc ion binding GO:0008270, hydrolase activity GO:0016787	CG31343-RA /FEA=BDGP /GEN=CG31343 /DB_XREF=CG31343 FBgn0051343 /SEG=chr3R:+17561954,17565687 /MAP=93F2-93F2 /LEN=2999 /DEF=(CG31343 gene symbol:CG31343 synonyms:(CG5839) FBgn0051343 )	AY095013, BT011379, FBtr0084126, FBtr0084126, GENSCAN00000025658, NM_169964, SNAP00000009467
405.141	618.605	1266.4	446.489	220.234	4990.22	3689.23	5789.39	4040.78	3327.46	1630233_at	8.96541	12.0628	-2.88464	0.000105	0.0012	CG5399		41900	FBgn0038353			binding GO:0005488	CG5399-RA /FEA=BDGP /GEN=CG5399 /DB_XREF=CG5399 FBgn0038353 /SEG=chr3R:+11521009,11522304 /MAP=89A2-89A2 /LEN=939 /DEF=(CG5399 gene symbol:CG5399 FBgn0038353 )	BT023404, FBtr0083164, FBtr0083164, NM_142224, SNAP00000002434	GENSCAN00000027208
611.476	497.537	1225.85	828.97	299.948	4629.49	5599.19	4478.07	5177.21	5503.73	1623134_at	9.27963	12.3041	-2.87371	2.41e-05	0.000416	CG12506		33249	FBgn0031276			protein binding GO:0005515	CG12506-RA /FEA=BDGP /GEN=CG12506 /DB_XREF=CG12506 FBgn0031276 /SEG=chr2L:+775239,775685 /MAP=21D2-21D2 /LEN=446 /DEF=(CG12506 gene symbol:CG12506 FBgn0031276 )	BT030888, FBtr0078003, FBtr0078003, NM_134697	SNAP00000004412
53.822	48.978	38.297	71.212	41.933	350.861	381.01	334.707	370.098	387.059	1633998_s_at	5.63348	8.50867	-2.84262	9.62e-08	1.13e-05								AF365402 /FEA=transposon /LEN=7062 /DESC=gb|AF365402|HMS-Beagle Beagle 7062bp	AY113472, AY113472	SNAP00000014465, SNAP00000002766, SNAP00000003797
27.126	111.277	526.778	50.496	21.494	1814.22	208.124	2203.01	976.142	26.754	1630241_at	6.13693	8.86087	-2.82626	0.0979	0.184	lambdaTry	lambdaTry	36214	FBgn0043470	proteolysis GO:0006508, proteolysis GO:0006508		catalytic activity GO:0003824, serine-type endopeptidase activity GO:0004252, serine-type endopeptidase activity GO:0004252, peptidase activity GO:0008233, serine-type peptidase activity GO:0008236, hydrolase activity GO:0016787	CG12350-RA /FEA=BDGP /GEN=lambdaTry /DB_XREF=CG12350 FBgn0043470 /SEG=chr2R:+6401576,6402525 /MAP=47F3-47F3 /LEN=949 /DEF=(CG12350 gene symbol:lambdaTry FBgn0043470 (GO:0005576 extracellular) (GO:0004295 trypsin))	AY070589, FBtr0088121, FBtr0088121, GENSCAN00000023423, NM_136829, SNAP00000021224
26.03	74.83	829.784	42.304	24.724	2207.6	277.824	2857.51	1655.34	23.042	1623817_at	6.13096	9.18519	-2.8151	0.0939	0.179	CG7916		34800	FBgn0028534			protein binding GO:0005515	CG7916-RA /FEA=BDGP /SEG=chr2L:+13828908,13829952	AY113463, FBtr0080549, FBtr0080549, GENSCAN00000027874, NM_135838, SNAP00000000863
10.133	32.96	178.336	13.557	9.941	597.509	64.916	723.733	317.83	9.603	1634436_at	4.58731	7.26365	-2.8066	0.0948	0.18	Ast-C	drostatin-C	34537	FBgn0032336	neuropeptide signaling pathway GO:0007218, neuropeptide signaling pathway GO:0007218, regulation of heart contraction GO:0008016		hormone activity GO:0005179, hormone activity GO:0005179, neuropeptide hormone activity GO:0005184, neuropeptide hormone activity GO:0005184, protein binding GO:0005515	CG14919-RA /FEA=BDGP /GEN=Ast2 /DB_XREF=CG14919 FBgn0032336 /SEG=chr2L:-11068560,11073806 /MAP=32D3-32D3 /LEN=1213 /DEF=(CG14919 gene symbol:Ast2 FBgn0032336 (GO:0016086 allatostatin) (GO:0008016 regulation of heart) (GO:0005184 neuropeptide hormone) (GO:0007218 neuropeptide signaling pathway))	AF346433, AY070699, FBtr0080234, FBtr0080234, FBtr0301761, FBtr0301761, NM_001169477, NM_078818	AF312939
57.377	194.334	496.275	105.864	26.819	2520.61	117.591	2523.05	943.429	32.231	1638196_at	6.77421	8.87406	-2.80084	0.186	0.294	alphaTry	alphaTrypsin	48316	FBgn0003863	proteolysis GO:0006508, proteolysis GO:0006508	extracellular region GO:0005576, extracellular region GO:0005576, extracellular space GO:0005615	catalytic activity GO:0003824, serine-type endopeptidase activity GO:0004252, serine-type endopeptidase activity GO:0004252, peptidase activity GO:0008233, serine-type peptidase activity GO:0008236, hydrolase activity GO:0016787	CG18444-RA /FEA=BDGP /GEN=alphaTry /DB_XREF=CG18444 FBgn0003863 /SEG=chr2R:-6408979,6409844 /MAP=47F4-47F4 /LEN=865 /DEF=(CG18444 gene symbol:alphaTry FBgn0003863 (GO:0005576 extracellular) (GO:0004295 trypsin) (GO:0006508 proteolysis and peptidolysis))	AY071341, FBtr0088161, FBtr0088161, GENSCAN00000023396, NM_057423, SNAP00000021218
82.904	79.401	612.962	71.684	82.509	3070.29	87.62	2654.98	547.724	99.592	1627986_s_at	6.89484	9.02942	-2.79712	0.127	0.223	PGRP-SC1a, PGRP-SC1b	PGRP-SC1a, PGRP-SC1b	35859, 35861	FBgn0033327, FBgn0043576	defense response GO:0006952, immune response GO:0006955, peptidoglycan catabolic process GO:0009253, peptidoglycan catabolic process GO:0009253, peptidoglycan catabolic process GO:0009253, detection of bacterium GO:0016045, innate immune response GO:0045087, innate immune response GO:0045087, innate immune response GO:0045087, innate immune response GO:0045087	extracellular region GO:0005576, extracellular region GO:0005576, extracellular region GO:0005576, integral to plasma membrane GO:0005887	protein binding GO:0005515, protein binding GO:0005515, N-acetylmuramoyl-L-alanine amidase activity GO:0008745, N-acetylmuramoyl-L-alanine amidase activity GO:0008745, hydrolase activity GO:0016787, peptidoglycan binding GO:0042834, peptidoglycan binding GO:0042834, peptidoglycan binding GO:0042834, peptidoglycan binding GO:0042834, metal ion binding GO:0046872	CG8577-RA /FEA=BDGP /SEG=chr2R:+3774190,3774829	AF207542, BT100078, FBtr0088707, FBtr0088707, FBtr0088708, FBtr0088708, GENSCAN00000027298, GENSCAN00000027407, NM_136563, NM_136565, SNAP00000007562, SNAP00000007590
750.388	693.893	1208.86	834.935	521.091	5054.43	6617.73	5415.27	5298	5333.03	1626334_at	9.59208	12.43	-2.78947	8.18e-07	4e-05	CG6628		39183	FBgn0036072	response to oxidative stress GO:0006979, oxidation-reduction process GO:0055114	extracellular region GO:0005576	peroxidase activity GO:0004601, heme binding GO:0020037	CG6628-RA /FEA=BDGP /GEN=CG6628 /DB_XREF=CG6628 FBgn0036072 /SEG=chr3L:-10123596,10124554 /MAP=67D9-67D9 /LEN=839 /DEF=(CG6628 gene symbol:CG6628 FBgn0036072 )	BT014931, FBtr0076311, FBtr0076311, GENSCAN00000037611, NM_140129, SNAP00000016505
28.058	106.699	342.821	82.417	21.281	1387.97	163.627	1733.57	699.555	28.975	1633050_at	6.14909	8.57192	-2.78764	0.104	0.191	Npc2d	CG12813	41232	FBgn0037782				CG12813-RA /FEA=BDGP /GEN=CG12813 /DB_XREF=CG12813 FBgn0037782 /SEG=chr3R:-5881230,5881819 /MAP=85F8-85F8 /LEN=522 /DEF=(CG12813 gene symbol:CG12813 FBgn0037782 )	BT023607, FBtr0082202, FBtr0082202, GENSCAN00000024891, NM_141718, SNAP00000013681
21.083	19.345	24.523	18.503	16.027	147.107	47.084	329.732	103.038	52.068	1629934_at	4.30002	6.70248	-2.77098	0.00184	0.00977	CG14219		32951	FBgn0031033			protein binding GO:0005515; transferase activity, transferring acyl groups GO:0016746; transferase activity GO:0016740; transferase activity, transferring acyl groups other than amino-acyl groups GO:0016747	CG14219-RA /FEA=BDGP /GEN=CG14219 /DB_XREF=CG14219 FBgn0031033 /SEG=chrX:-19318341,19321031 /MAP=18D3-18D3 /LEN=2175 /DEF=(CG14219 gene symbol:CG14219 FBgn0031033 )	FBtr0074769, FBtr0074769, GENSCAN00000026520, NM_134478, SNAP00000015633
50.293	198.17	1048.55	115.587	31.646	3826.43	28.264	4083.41	1783.4	34.039	1628800_at	7.03076	8.92155	-2.75591	0.339	0.457	Jon65Aiv	Jonah 65A	38682	FBgn0250815	proteolysis GO:0006508, proteolysis GO:0006508		catalytic activity GO:0003824, serine-type endopeptidase activity GO:0004252, serine-type endopeptidase activity GO:0004252, serine-type endopeptidase activity GO:0004252, protein binding GO:0005515, peptidase activity GO:0008233, serine-type peptidase activity GO:0008236, hydrolase activity GO:0016787	CG6467-RA /FEA=BDGP /GEN=CG6467 /DB_XREF=CG6467 FBgn0035664 /SEG=chr3L:+5998464,5999456 /MAP=65A3-65A3 /LEN=915 /DEF=(CG6467 gene symbol:CG6467 FBgn0035664 (GO:0004252 serine-type endopeptidase))	AY061559, FBtr0077040, FBtr0077040, GENSCAN00000022651, NM_139755, SNAP00000018718
73.443	77.274	103.609	88.98	71.127	497.571	687.843	433.757	557.121	613.364	1637957_s_at	6.35864	9.10558	-2.75088	9.64e-08	1.13e-05	Rbp9	female sterile(2)Bridges	33498	FBgn0010263	germarium-derived egg chamber formation GO:0007293	nucleus GO:0005634	nucleotide binding GO:0000166, nucleic acid binding GO:0003676, RNA binding GO:0003723, mRNA binding GO:0003729, mRNA binding GO:0003729, mRNA 3'-UTR binding GO:0003730, protein binding GO:0005515	CG3151-RA /FEA=BDGP /GEN=Rbp9 /DB_XREF=CG3151 FBgn0010263 /SEG=chr2L:+2947330,2957422 /MAP=23C2-23C3 /LEN=3495 /DEF=(CG3151 gene symbol:Rbp9 synonyms:(CG15402) FBgn0010263 (GO:0003723 RNA binding) (GO:0003729 mRNA binding) (GO:0005634 nucleus) (GO:0007293 egg chamber formation))	AY060253, BT011197, BT029936, FBtr0077637, FBtr0077637, FBtr0077638, FBtr0077638, FBtr0077639, FBtr0077639, FBtr0077640, FBtr0077640, FBtr0100468, FBtr0100468, FBtr0290237, FBtr0290237, FBtr0290238, FBtr0290238, NM_001014462, NM_057588, NM_057589, NM_134297, NM_134298, NM_134299, NM_134300
36.155	56.52	112.734	26.651	30.861	610.295	166.286	730.641	195.42	37.469	1624662_at	5.49947	7.79639	-2.72648	0.028	0.0739	CG3106		31909	FBgn0030148			transferase activity, transferring acyl groups GO:0016746; transferase activity GO:0016740; transferase activity, transferring acyl groups other than amino-acyl groups GO:0016747	CG3106-RA /FEA=BDGP /GEN=CG3106 /DB_XREF=CG3106 FBgn0030148 /SEG=chrX:-9398079,9401740 /MAP=8F6-8F6 /LEN=2441 /DEF=(CG3106 gene symbol:CG3106 FBgn0030148 )	AY058329, FBtr0071403, FBtr0071403, GENSCAN00000033464, NM_132349, SNAP00000009771
46.255	34.458	46.025	50.18	48.739	267.237	379.257	236.976	275.634	307.671	1634136_at	5.48374	8.17789	-2.70044	9.46e-08	1.13e-05	CG2157		32018	FBgn0030244			protein binding GO:0005515	CG2157-RA /FEA=BDGP /GEN=CG2157 /DB_XREF=CG2157 FBgn0030244 /SEG=chrX:+10611244,10612616 /MAP=9F5-9F5 /LEN=948 /DEF=(CG2157 gene symbol:CG2157 FBgn0030244 )	AY118982, FBtr0073382, FBtr0073382, GENSCAN00000031233, NM_132433, SNAP00000004294
19.428	131.96	636.738	57.583	16.805	1723.36	230.474	2622.96	925.023	22.872	1631148_at	6.11139	8.86506	-2.67927	0.118	0.211	CG9673		32649	FBgn0030775	proteolysis GO:0006508		catalytic activity GO:0003824, serine-type endopeptidase activity GO:0004252, serine-type endopeptidase activity GO:0004252, hydrolase activity GO:0016787	CG9673-RA /FEA=BDGP /GEN=CG9673 /DB_XREF=CG9673 FBgn0030775 /SEG=chrX:-16433883,16434899 /MAP=15A2-15A3 /LEN=895 /DEF=(CG9673 gene symbol:CG9673 FBgn0030775 (GO:0004252 serine-type endopeptidase))	AY113462, FBtr0074362, FBtr0074362, GENSCAN00000025754, NM_132921, SNAP00000011691	AY070506
49.555	308.465	1217.2	118.506	43.645	4005.01	38.923	4736.92	2238.86	38.96	1638661_at	7.29717	9.17447	-2.6702	0.336	0.454	yip7	Machete	38680	FBgn0040060	proteolysis GO:0006508, proteolysis GO:0006508		catalytic activity GO:0003824, serine-type endopeptidase activity GO:0004252, serine-type endopeptidase activity GO:0004252, peptidase activity GO:0008233, serine-type peptidase activity GO:0008236, hydrolase activity GO:0016787	CG6457-RA /FEA=BDGP /GEN=yip7 /DB_XREF=CG6457 FBgn0040060 /SEG=chr3L:+5994537,5995487 /MAP=65A3-65A3 /LEN=894 /DEF=(CG6457 gene symbol:yip7 FBgn0040060 (GO:0004252 serine-type endopeptidase))	AF512510, AY075321, FBtr0077038, FBtr0077038, GENSCAN00000022641, NM_079220, SNAP00000018842
284.829	206.101	293.001	268.89	260.029	1915.7	1482.52	2103.71	1605.52	1198.54	1635372_a_at	8.02586	10.6704	-2.66145	2.71e-07	2.07e-05	Mf	Zeelin1	41824	FBgn0038294	skeletal muscle myosin thick filament assembly GO:0030241	A band GO:0031672	protein binding GO:0005515	CG6803-RB /FEA=BDGP /GEN=CG6803 /DB_XREF=CG6803 FBgn0038294 /SEG=chr3R:-10996364,11006010 /MAP=88E2-88E2 /LEN=2110 /DEF=(CG6803 gene symbol:CG6803 FBgn0038294 )	BT081982, FBtr0083031, FBtr0083031, FBtr0083033, FBtr0083033, FBtr0083034, FBtr0083034, FBtr0302142, FBtr0302142, FBtr0302144, FBtr0302144, FBtr0302146, FBtr0302146, NM_001170138, NM_001170140, NM_001170142, NM_142166, NM_169612, NM_169613	AY058374, AY071198
50.994	44.369	61.008	52.016	44.036	391.929	375.405	240.29	256.626	322.95	1624074_at	5.64723	8.28281	-2.65257	2.52e-07	2.01e-05	Obp56a	Odorant-binding protein 56a	37264	FBgn0034468	transport GO:0006810, sensory perception of chemical stimulus GO:0007606, sensory perception of chemical stimulus GO:0007606, sensory perception of smell GO:0007608, sensory perception of smell GO:0007608, response to pheromone GO:0019236, olfactory behavior GO:0042048, response to stimulus GO:0050896	extracellular region GO:0005576, extracellular region GO:0005576	protein binding GO:0005515, odorant binding GO:0005549, odorant binding GO:0005549, odorant binding GO:0005549, odorant binding GO:0005549	CG11797-RA /FEA=BDGP /GEN=Obp56a /DB_XREF=CG11797 FBgn0034468 /SEG=chr2R:+14761442,14762231 /MAP=56E5-56E5 /LEN=550 /DEF=(CG11797 gene symbol:Obp56a FBgn0034468 )	AY071723, FBtr0086476, FBtr0086476, GENSCAN00000037952, NM_137598, SNAP00000015974
17.578	26.951	106.468	16.078	14.277	362.298	43.835	492.255	221.893	19.773	1638523_at	4.69299	6.9995	-2.65224	0.0591	0.127	CG32633		326225	FBgn0052633				CG32633-RA /FEA=BDGP /GEN=CG32633 /DB_XREF=CG32633 FBgn0052633 /SEG=chrX:+13292332,13294021 /MAP=12A4-12A4 /LEN=1441 /DEF=(CG32633 gene symbol:CG32633 synonyms:(CG1733) FBgn0052633 )	AY052021, FBtr0073800, FBtr0073800, NM_132670	GENSCAN00000038672, SNAP00000000309
87.802	276.398	1534.25	138.623	33.837	4856.34	502.601	4948.92	2313.12	199.958	1639297_at	7.46913	10.4622	-2.63016	0.0511	0.115	CG9568		34227	FBgn0032087				CG9568-RA /FEA=BDGP /GEN=CG9568 /DB_XREF=CG9568 FBgn0032087 /SEG=chr2L:+9002829,9003575 /MAP=29F7-29F7 /LEN=614 /DEF=(CG9568 gene symbol:CG9568 FBgn0032087 )	BT120129, FBtr0079765, FBtr0079765, NM_135423	SNAP00000019834
165.896	193.298	279.863	159.868	151.275	2233.97	309.05	2385.52	811.441	141.863	1635878_s_at	7.53183	9.48597	-2.62997	0.0427	0.101	CG17571	anon-38C.22	35409	FBgn0259998	proteolysis GO:0006508, proteolysis GO:0006508		catalytic activity GO:0003824, serine-type endopeptidase activity GO:0004252, serine-type endopeptidase activity GO:0004252, peptidase activity GO:0008233, serine-type peptidase activity GO:0008236, hydrolase activity GO:0016787	CT34147 /FEA=sim4 /SEG=chr2L:-20225860,20226671	FBtr0081376, FBtr0081376, GENSCAN00000021873, NM_136265, SNAP00000011611
14.178	18.226	16.93	18.745	13.055	95.384	77.377	113.261	131.969	82.634	1641639_at	4.006	6.61715	-2.62535	4.13e-07	2.57e-05	esg	escargot	34903	FBgn0001981	negative regulation of transcription from RNA polymerase II promoter GO:0000122; cell fate specification GO:0001708; cell fate determination GO:0001709; transcription, DNA-dependent GO:0006351; regulation of transcription from RNA polymerase II promoter GO:0006357; multicellular organismal development GO:0007275; nervous system development GO:0007399; central nervous system development GO:0007417…	intracellular GO:0005622, nucleus GO:0005634, nucleus GO:0005634, nucleus GO:0005634, nucleus GO:0005634	nucleic acid binding GO:0003676, DNA binding GO:0003677, DNA binding GO:0003677, DNA binding GO:0003677, RNA polymerase II transcription factor activity GO:0003702, specific RNA polymerase II transcription factor activity GO:0003704, protein binding GO:0005515, zinc ion binding GO:0008270, transcription activator activity GO:0016563, transcription repressor activity GO:0016564, metal ion binding …	CG3758-RA /FEA=BDGP /GEN=esg /DB_XREF=CG3758 FBgn0001981 /SEG=chr2L:+15311948,15314235 /MAP=35D2-35D2 /LEN=2287 /DEF=(CG3758 gene symbol:esg FBgn0001981 (GO:0003702 RNA polymerase II transcription factor) (GO:0003704 specific RNA polymerase II transcription factor) (GO:0005634 nucleus) (GO:0003677 DNA binding) (GO:0007422 peripheral nervous system development) (GO:0007424 tracheal system developm…	FBtr0080734, FBtr0080734, NM_057252
518.779	407.747	461.678	630.479	449.272	3017.37	3382.79	2437.93	2926.67	3446.13	1640416_at	8.9306	11.5601	-2.62372	6.72e-08	9.04e-06	CG34283		5740817	FBgn0085312				S.C3R001979 /FEA=fgenesh /SEG=chr3R:-14547742,14548261	BT120237, FBtr0112479, FBtr0112479, GENSCAN00000036693, NM_001104361, SNAP00000001641
16.737	15.998	36.744	17.392	15.428	204.455	36.029	237.555	120.66	30.086	1638080_at	4.26641	6.51294	-2.61977	0.00979	0.0342	CG13658		43055	FBgn0039315				CG13658-RA /FEA=BDGP /GEN=CG13658 /DB_XREF=CG13658 FBgn0039315 /SEG=chr3R:+21103863,21105255 /MAP=96C9-96C9 /LEN=1251 /DEF=(CG13658 gene symbol:CG13658 FBgn0039315 )	BT120060, FBtr0273361, FBtr0273361, GENSCAN00000022397, NM_143117, SNAP00000003586
317.472	286.589	323.446	363.874	280.406	1801.5	2161.72	1507.65	1855.22	2199.02	1634494_at	8.28988	10.8822	-2.59933	2.24e-08	4.55e-06	CG17648		33357	FBgn0031364				CG17648-RA /FEA=BDGP /GEN=CG17648 /DB_XREF=CG17648 FBgn0031364 /SEG=chr2L:+1754013,1754516 /MAP=22B2-22B2 /LEN=503 /DEF=(CG17648 gene symbol:CG17648 FBgn0031364 )	FBtr0077887, FBtr0077887, GENSCAN00000025103, NM_134776, SNAP00000009820
18.386	40.313	72.979	12.034	12.421	288.147	39.402	435.416	154.4	15.816	1635769_at	4.58936	6.69819	-2.57938	0.0752	0.152	CG8773		41634	FBgn0038135	proteolysis GO:0006508, dsRNA transport GO:0033227		aminopeptidase activity GO:0004177, aminopeptidase activity GO:0004177, protein binding GO:0005515, metallopeptidase activity GO:0008237, zinc ion binding GO:0008270, hydrolase activity GO:0016787	CG8773-RA /FEA=BDGP /GEN=CG8773 /DB_XREF=CG8773 FBgn0038135 /SEG=chr3R:+9120490,9124029 /MAP=87E4-87E4 /LEN=3125 /DEF=(CG8773 gene symbol:CG8773 FBgn0038135 (GO:0004230 glutamyl aminopeptidase))	FBtr0290037, FBtr0290037, GENSCAN00000030681, NM_142016, SNAP00000020253
18.216	80.532	431.962	36.524	20.926	1096.39	142.888	1645.93	588.156	22.02	1626718_at	5.77027	8.32056	-2.57117	0.109	0.198	CG33127		318893	FBgn0053127	proteolysis GO:0006508, proteolysis GO:0006508		catalytic activity GO:0003824, serine-type endopeptidase activity GO:0004252, serine-type endopeptidase activity GO:0004252, hydrolase activity GO:0016787	CG33127-RA /FEA=BDGP /GEN=CG33127 /DB_XREF=CG33127 FBgn0053127 /SEG=chr2L:+322130,322985 /MAP=21C1-21C1 /LEN=855 /DEF=(CG33127 gene symbol:CG33127 FBgn0053127 )	BT023298, FBtr0078052, FBtr0078052, GENSCAN00000032326, NM_175942, SNAP00000020117
28.393	49.302	34.826	31.527	31.854	406.262	55.979	463.228	57.086	60.561	1639457_at	5.10901	7.01681	-2.56806	0.0303	0.0781	CG32284		317956	FBgn0052284	chitin metabolic process GO:0006030	extracellular region GO:0005576	chitin binding GO:0008061	CG32284-RA /FEA=BDGP /GEN=CG32284 /DB_XREF=CG32284 FBgn0052284 /SEG=chr3L:+3167292,3167878 /MAP=63B10-63B10 /LEN=461 /DEF=(CG32284 gene symbol:CG32284 FBgn0052284 )	AY119008, FBtr0073037, FBtr0073037, NM_167997	SNAP00000010871
9.521	13.702	16.624	9.228	9.771	116.521	13.944	161.399	47.474	8.832	1633790_at	3.51542	5.34244	-2.56478	0.0615	0.131	CG30043		246412	FBgn0050043	proteolysis GO:0006508		peptidase activity GO:0008233, hydrolase activity GO:0016787	CG30043-RA /FEA=BDGP /GEN=CG30043 /DB_XREF=CG30043 FBgn0050043 /SEG=chr2R:+7424165,7427878 /MAP=49A1-49A1 /LEN=3065 /DEF=(CG30043 gene symbol:CG30043 synonyms:(CG13161) FBgn0050043 )	AY113375, FBtr0087907, FBtr0087907, NM_165889	GENSCAN00000025804, SNAP00000001539
151.593	113.313	109.208	140.81	116.988	670.031	806.154	607.464	707.445	915.804	1635936_at	6.9694	9.519	-2.55242	8.24e-08	1.03e-05	CG13822		42787	FBgn0039098			protein binding GO:0005515	CG13822-RA /FEA=BDGP /GEN=CG13822 /DB_XREF=CG13822 FBgn0039098 /SEG=chr3R:+19493736,19494802 /MAP=95A7-95A7 /LEN=775 /DEF=(CG13822 gene symbol:CG13822 FBgn0039098 )	AY071032, FBtr0084434, FBtr0084434, GENSCAN00000031671, NM_142908, SNAP00000006088
23.001	25.125	62.957	22.995	21.002	325.698	22.988	461.452	64.711	19.077	1635446_at	4.81335	6.398	-2.52714	0.15	0.251	CG15043, DsimCG15043	---, ---	32835	FBgn0030929				CG15043-RA /FEA=BDGP /GEN=CG15043 /DB_XREF=CG15043 FBgn0030929 /SEG=chrX:-18224359,18225123 /MAP=17B5-17B5 /LEN=691 /DEF=(CG15043 gene symbol:CG15043 FBgn0030929 )	FBtr0074626, FBtr0074626, GENSCAN00000023011, NM_133072, SNAP00000002018
46.225	70.163	61.053	53.224	56.392	335.888	289.812	390.868	353.418	281.52	1641650_at	5.82933	8.35674	-2.52437	6.4e-08	8.79e-06	alpha-Est5	fragment D	40905	FBgn0261393			carboxylesterase activity GO:0004091, carboxylesterase activity GO:0004091, carboxylesterase activity GO:0004091, carboxylesterase activity GO:0004091, carboxylesterase activity GO:0004091, hydrolase activity GO:0016787	CG1089-RA /FEA=BDGP /SEG=chr3R:-3359966,3362266	AY058345, FBtr0081547, FBtr0081547, GENSCAN00000039557, NM_079541, SNAP00000000550
37.922	65.818	133.68	43.219	52.054	509.551	68.951	870.532	419.279	40.574	1637647_at	5.89671	7.78412	-2.52047	0.0754	0.152	CG31148		42796	FBgn0051148	carbohydrate metabolic process GO:0005975, sphingolipid metabolic process GO:0006665, lysosome organization GO:0007040, metabolic process GO:0008152	lysosome GO:0005764	catalytic activity GO:0003824; glucosylceramidase activity GO:0004348; glucosylceramidase activity GO:0004348; hydrolase activity GO:0016787; hydrolase activity, acting on glycosyl bonds GO:0016798; cation binding GO:0043169	CG31148-RA /FEA=BDGP /GEN=CG31148 /DB_XREF=CG31148 FBgn0051148 /SEG=chr3R:+19517016,19518981 /MAP=95A8-95A8 /LEN=1757 /DEF=(CG31148 gene symbol:CG31148 synonyms:(CG10299) FBgn0051148 )	AY060718, FBtr0084441, FBtr0084441, GENSCAN00000031608, NM_142915, SNAP00000006020
17.346	36.56	188.929	27.414	19.163	530.17	66.722	738.3	298.605	19.352	1624578_at	5.18151	7.42699	-2.51402	0.0909	0.175	spheroide	CG9675	32648	FBgn0030774	proteolysis GO:0006508, innate immune response GO:0045087, positive regulation of Toll signaling pathway GO:0045752, defense response to Gram-positive bacterium GO:0050830, defense response to fungus GO:0050832		catalytic activity GO:0003824, serine-type endopeptidase activity GO:0004252, serine-type endopeptidase activity GO:0004252, protein binding GO:0005515, hydrolase activity GO:0016787	CG9675-RA /FEA=BDGP /GEN=CG9675 /DB_XREF=CG9675 FBgn0030774 /SEG=chrX:-16431465,16432976 /MAP=15A1-15A2 /LEN=1247 /DEF=(CG9675 gene symbol:CG9675 FBgn0030774 (GO:0004252 serine-type endopeptidase))	AY118606, FBtr0074363, FBtr0074363, NM_132920	SNAP00000011496, GENSCAN00000025741, AY070506
19.218	35.83	125.067	35.467	20.915	470.073	57.936	529.957	266.356	18.065	1632540_at	5.18578	7.20304	-2.50491	0.0943	0.179	iotaTry	trypsin iota	36223	FBgn0015001	proteolysis GO:0006508, proteolysis GO:0006508	extracellular region GO:0005576, extracellular region GO:0005576, extracellular space GO:0005615	catalytic activity GO:0003824, serine-type endopeptidase activity GO:0004252, serine-type endopeptidase activity GO:0004252, serine-type endopeptidase activity GO:0004252, peptidase activity GO:0008233, serine-type peptidase activity GO:0008236, hydrolase activity GO:0016787	CG7754-RA /FEA=BDGP /GEN=iotaTry /DB_XREF=CG7754 FBgn0015001 /SEG=chr2R:+6421431,6422257 /MAP=47F5-47F5 /LEN=826 /DEF=(CG7754 gene symbol:iotaTry FBgn0015001 (GO:0005576 extracellular) (GO:0004295 trypsin) (GO:0006508 proteolysis and peptidolysis))	AY113550, FBtr0088125, FBtr0088125, GENSCAN00000023437, NM_078971, SNAP00000021187
24.174	49.703	142.979	31.967	24.618	511.098	87.151	655.791	240.858	33.001	1625552_at	5.40208	7.55129	-2.48225	0.051	0.114	CG14820		38754	FBgn0035718	proteolysis GO:0006508		carboxypeptidase activity GO:0004180, metallocarboxypeptidase activity GO:0004181, metallocarboxypeptidase activity GO:0004181, protein binding GO:0005515, zinc ion binding GO:0008270, hydrolase activity GO:0016787	CG14820-RA /FEA=BDGP /GEN=CG14820 /DB_XREF=CG14820 FBgn0035718 /SEG=chr3L:+6892458,6894368 /MAP=65D3-65D3 /LEN=1441 /DEF=(CG14820 gene symbol:CG14820 FBgn0035718 (GO:0004181 metallocarboxypeptidase))	AY071562, FBtr0076894, FBtr0076894, GENSCAN00000033786, NM_139803, SNAP00000010294
27.441	24.433	28.202	29.319	26.855	147.663	161.398	132.304	197.275	122.296	1640025_at	4.76552	7.22933	-2.48152	5.42e-08	8.03e-06	osm-6	osm-6	33917	FBgn0031829	microtubule-based movement GO:0007018, cilium assembly GO:0042384	kinesin complex GO:0005871	microtubule motor activity GO:0003777, protein binding GO:0005515	CG9595-RA /FEA=BDGP /GEN=CG9595 /DB_XREF=CG9595 FBgn0031829 /SEG=chr2L:-6548026,6549575 /MAP=26E3-26E3 /LEN=1233 /DEF=(CG9595 gene symbol:CG9595 FBgn0031829 (GO:0007018 microtubule-based movement) (GO:0016326 kinesin motor) (GO:0005871 kinesin complex))	BT120082, FBtr0079333, FBtr0079333, GENSCAN00000025212, NM_135201, SNAP00000016316
36.087	30.219	34.108	54.998	37.157	174.302	263.544	198.232	222.524	215.316	1624423_at	5.23594	7.7333	-2.47944	5.83e-07	3.29e-05	CG5945		34729	FBgn0032494				CG5945-RA /FEA=BDGP /GEN=CG5945 /DB_XREF=CG5945 FBgn0032494 /SEG=chr2L:+13229002,13230633 /MAP=34A11-34A11 /LEN=925 /DEF=(CG5945 gene symbol:CG5945 FBgn0032494 )	AY122123, BT031098, FBtr0080450, FBtr0080450, GENSCAN00000025906, NM_135782, SNAP00000015595
21.142	43.221	170.094	17.793	23.504	455.555	63.954	754.633	229.688	22.144	1632055_at	5.19079	7.34049	-2.46828	0.0883	0.171	kappaTry	kappaTry	36215	FBgn0043471	proteolysis GO:0006508		catalytic activity GO:0003824, serine-type endopeptidase activity GO:0004252, serine-type endopeptidase activity GO:0004252, hydrolase activity GO:0016787	CG12388-RA /FEA=BDGP /GEN=kappaTry /DB_XREF=CG12388 FBgn0043471 /SEG=chr2R:-6402621,6403506 /MAP=47F3-47F3 /LEN=885 /DEF=(CG12388 gene symbol:kappaTry FBgn0043471 (GO:0005576 extracellular) (GO:0004295 trypsin))	FBtr0301671, FBtr0301671, GENSCAN00000023299, NM_136830, SNAP00000021251
14.087	29.592	107.978	19.558	21.139	318.678	49.179	480.124	174.862	13.086	1627047_at	4.82991	6.80065	-2.42909	0.106	0.194	CG3987		41822	FBgn0038292	mesoderm development GO:0007498			CG3987-RA /FEA=BDGP /GEN=CG3987 /DB_XREF=CG3987 FBgn0038292 /SEG=chr3R:+10965724,10967462 /MAP=88E2-88E2 /LEN=1463 /DEF=(CG3987 gene symbol:CG3987 FBgn0038292 )	AY069074, FBtr0083026, FBtr0083026, GENSCAN00000027560, NM_142164, SNAP00000008403
38.734	25.928	35.334	45.661	38.583	161.644	225.822	159.068	239.005	205.85	1637721_at	5.17954	7.61111	-2.42786	9.28e-07	4.37e-05	CG3301		42528	FBgn0038878	metabolic process GO:0008152, oxidation-reduction process GO:0055114		catalytic activity GO:0003824; binding GO:0005488; oxidoreductase activity GO:0016491; oxidoreductase activity, acting on the CH-OH group of donors, NAD or NADP as acceptor GO:0016616; identical protein binding GO:0042802	CG3301-RB /FEA=BDGP /GEN=CG3301 /DB_XREF=CG3301 FBgn0038878 /SEG=chr3R:-17099981,17101990 /MAP=93D2-93D3 /LEN=1103 /DEF=(CG3301 gene symbol:CG3301 FBgn0038878 (GO:0016616 oxidoreductase, acting on the CH-OH group of donors, NAD or NADP as acceptor))	FBtr0084101, FBtr0084101, NM_169954
36.33	86.565	346.65	53.77	36.711	971.317	156.649	1318.46	545.269	21.084	1632695_at	6.2006	8.21375	-2.42753	0.145	0.245	CG18585		34041	FBgn0031929	proteolysis GO:0006508		carboxypeptidase activity GO:0004180, metallocarboxypeptidase activity GO:0004181, zinc ion binding GO:0008270, hydrolase activity GO:0016787	CG18585-RA /FEA=BDGP /GEN=CG18585 /DB_XREF=CG18585 FBgn0031929 /SEG=chr2L:-7681596,7683288 /MAP=28C1-28C1 /LEN=1364 /DEF=(CG18585 gene symbol:CG18585 FBgn0031929 )	AY069134, FBtr0079516, FBtr0079516, GENSCAN00000023979, NM_135288, SNAP00000007376
126.857	95.89	77.79	142.871	95.35	597.092	559.375	558.223	572.017	597.673	1640075_a_at	6.71712	9.17146	-2.42055	3.08e-07	2.17e-05	path	pathetic	39106	FBgn0036007	amino acid transmembrane transport GO:0003333, growth GO:0040007, regulation of growth GO:0040008	membrane GO:0016020, integral to membrane GO:0016021	amino acid transmembrane transporter activity GO:0015171, amino acid transmembrane transporter activity GO:0015171	CG3424-RA /FEA=BDGP /GEN=CG3424 /DB_XREF=CG3424 FBgn0036007 /SEG=chr3L:-9452062,9462858 /MAP=67B9-67B10 /LEN=2794 /DEF=(CG3424 gene symbol:CG3424 FBgn0036007 )	FBtr0076427, FBtr0076427, FBtr0076428, FBtr0076428, NM_140070, NM_168349
21.587	30.788	96.682	22.331	17.608	303.846	39.662	472.221	156.744	22.478	1639322_at	4.91815	6.84459	-2.39627	0.0773	0.155	etaTry	etaTrypsin	36217	FBgn0011554	proteolysis GO:0006508, proteolysis GO:0006508	extracellular region GO:0005576, extracellular region GO:0005576, extracellular space GO:0005615	catalytic activity GO:0003824, serine-type endopeptidase activity GO:0004252, serine-type endopeptidase activity GO:0004252, serine-type endopeptidase activity GO:0004252, peptidase activity GO:0008233, serine-type peptidase activity GO:0008236, hydrolase activity GO:0016787	CG12386-RA /FEA=BDGP /GEN=etaTry /DB_XREF=CG12386 FBgn0011554 /SEG=chr2R:-6405363,6406152 /MAP=47F3-47F3 /LEN=789 /DEF=(CG12386 gene symbol:etaTry FBgn0011554 (GO:0005576 extracellular) (GO:0004295 trypsin) (GO:0006508 proteolysis and peptidolysis))	BT012306, FBtr0088163, FBtr0088163, GENSCAN00000023427, NM_078968, SNAP00000021207
19.364	21.233	242.488	19.083	20.34	561.042	33.652	807.262	266.231	25.704	1628643_at	5.04114	7.32039	-2.39293	0.108	0.197	CG31267		318651	FBgn0051267	proteolysis GO:0006508		catalytic activity GO:0003824, serine-type endopeptidase activity GO:0004252, hydrolase activity GO:0016787	CG31267-RA /FEA=BDGP /GEN=CG31267 /DB_XREF=CG31267 FBgn0051267 /SEG=chr3R:+12959956,12960950 /MAP=89F1-89F1 /LEN=828 /DEF=(CG31267 gene symbol:CG31267 synonyms:(CG5240) FLAGGED_PROBLEMATIC FBgn0051267 )	FBtr0083404, FBtr0083404, GENSCAN00000036849, NM_169751, SNAP00000012478
53.2	40.373	40.948	41.16	47.496	192.614	263.75	223.666	278.257	208.212	1629846_at	5.47145	7.852	-2.38592	6.9e-08	9.07e-06	CG11619		40072	FBgn0036836	carbohydrate metabolic process GO:0005975, glycerol metabolic process GO:0006071, lipid metabolic process GO:0006629, intracellular signal transduction GO:0035556		catalytic activity GO:0003824, phospholipase C activity GO:0004629, phosphoric diester hydrolase activity GO:0008081, glycerophosphodiester phosphodiesterase activity GO:0008889, hydrolase activity GO:0016787, carbohydrate binding GO:0030246, phosphatidylcholine phospholipase C activity GO:0034480	CG11619-RA /FEA=BDGP /GEN=CG11619 /DB_XREF=CG11619 FBgn0036836 /SEG=chr3L:-18934937,18937037 /MAP=75F2-75F2 /LEN=2100 /DEF=(CG11619 gene symbol:CG11619 FBgn0036836 )	FBtr0075046, FBtr0075046, GENSCAN00000024650, NM_140824, SNAP00000004973
468.502	400.284	868.292	615.36	296.257	2466.48	3099.95	2508.16	2432.58	3192.63	1628376_x_at	8.95096	11.4095	-2.3708	2.15e-05	0.000387	CG13947		33250	FBgn0031277				CG13947-RA /FEA=BDGP /GEN=CG13947 /DB_XREF=CG13947 FBgn0031277 /SEG=chr2L:+780868,781228 /MAP=21D2-21D2 /LEN=360 /DEF=(CG13947 gene symbol:CG13947 FBgn0031277 )	BT031068, FBtr0078005, FBtr0078005, GENSCAN00000024103, NM_134698, SNAP00000004405
72.41	1083.99	5130.77	464.547	57.297	11489.7	2099.27	13976.4	7437.9	77.263	1638246_at	8.65706	11.4854	-2.36515	0.164	0.268	CG5804		39005	FBgn0035926	cellular acyl-CoA homeostasis GO:0042049		fatty-acyl-CoA binding GO:0000062, fatty-acyl-CoA binding GO:0000062, enzyme inhibitor activity GO:0004857, binding GO:0005488, diazepam binding GO:0050809	CG5804-RA /FEA=BDGP /GEN=CG5804 /DB_XREF=CG5804 FBgn0035926 /SEG=chr3L:-8746851,8747250 /MAP=66E1-66E1 /LEN=334 /DEF=(CG5804 gene symbol:CG5804 FBgn0035926 (GO:0008025 diazepam-binding inhibitor) (GO:0042049 acyl-CoA homeostasis) (GO:0000062 acyl-CoA binding))	AY070953, FBtr0076591, FBtr0076591, GENSCAN00000040724, NM_139998, SNAP00000000040
28.931	52.824	297.351	37.334	21.575	756.786	99.677	967.944	401.619	18.636	1627657_at	5.68948	7.79828	-2.35745	0.131	0.227	CG16749		41111	FBgn0037678	proteolysis GO:0006508, proteolysis GO:0006508		catalytic activity GO:0003824, serine-type endopeptidase activity GO:0004252, serine-type endopeptidase activity GO:0004252, peptidase activity GO:0008233, serine-type peptidase activity GO:0008236, hydrolase activity GO:0016787	CG16749-RA /FEA=BDGP /GEN=CG16749 /DB_XREF=CG16749 FBgn0037678 /SEG=chr3R:-5156616,5157633 /MAP=85D11-85D11 /LEN=889 /DEF=(CG16749 gene symbol:CG16749 FBgn0037678 (GO:0004252 serine-type endopeptidase))	AY095066, FBtr0082057, FBtr0082057, GENSCAN00000026228, NM_141624, SNAP00000016273
11.543	10.614	11.229	9.915	13.346	52.92	75.472	51.638	56.08	53.121	1627881_at	3.49478	5.83891	-2.35215	6.46e-08	8.8e-06				FBgn0004579	compound eye photoreceptor cell differentiation GO:0001751; transcription, DNA-dependent GO:0006351; multicellular organismal development GO:0007275; sensory organ development GO:0007423; open tracheal system development GO:0007424; open tracheal system development GO:0007424; epithelial cell migration, open tracheal system GO:0007427; oenocyte development GO:0007438; imaginal disc-derived wing v…	intracellular GO:0005622, nucleus GO:0005634	nucleic acid binding GO:0003676, DNA binding GO:0003677, zinc ion binding GO:0008270, metal ion binding GO:0046872	CG6464-RA /FEA=BDGP /GEN=salm /DB_XREF=CG6464 FBgn0004579 /SEG=chr2L:-11423181,11434474 /MAP=32F1-32F2 /LEN=6103 /DEF=(CG6464 gene symbol:salm FBgn0004579 (GO:0016481 negative regulation of transcription) (GO:0007467 photoreceptor differentiation (sensu Drosophila)) (GO:0007379 segment specification) (GO:0003704 specific RNA polymerase II transcription factor) (GO:0045465 R8 differentiation) (GO:…	FBtr0089913, FBtr0089913, NM_164966
16.461	13.441	14.879	18.093	18.032	81.527	91.818	56.953	80.219	102.046	1641573_at	4.00694	6.34011	-2.3503	5.86e-07	3.3e-05	CG30403		246595	FBgn0050403			DNA binding GO:0003677, protein binding GO:0005515	CG30403-RA /FEA=BDGP /GEN=CG30403 /DB_XREF=CG30403 FBgn0050403 /SEG=chr2R:-16752997,16755172 /MAP=57F10-57F10 /LEN=1724 /DEF=(CG30403 gene symbol:CG30403 FBgn0050403 )	AY071227, FBtr0114523, FBtr0114523, NM_166478	GENSCAN00000026149
29.713	21.899	36.209	25.085	22.606	169.535	125.696	147.457	156.256	90.095	1640306_at	4.7343	7.0729	-2.34617	3.82e-06	0.000113	CG17477	chymotrypsin-type peptidase	42067	FBgn0038479	proteolysis GO:0006508		catalytic activity GO:0003824, serine-type endopeptidase activity GO:0004252, serine-type endopeptidase activity GO:0004252, peptidase activity GO:0008233, serine-type peptidase activity GO:0008236, hydrolase activity GO:0016787	CG17477-RA /FEA=BDGP /GEN=CG17477 /DB_XREF=CG17477 FBgn0038479 /SEG=chr3R:-12951863,12952667 /MAP=89F1-89F1 /LEN=804 /DEF=(CG17477 gene symbol:CG17477 FBgn0038479 (GO:0004252 serine-type endopeptidase))	BT024339, FBtr0083418, FBtr0083418, GENSCAN00000036898, NM_142341, SNAP00000012315
17.263	50	236.807	16.296	14.418	669.112	18.366	723.635	265.618	24.574	1627552_at	5.10346	7.15129	-2.34534	0.177	0.283	CG42397		8673976	FBgn0259748	chitin metabolic process GO:0006030	extracellular region GO:0005576	chitin binding GO:0008061	HDC09735 /FEA=HDP /SEG=chr3L:-11930710,11931302	BT030247, FBtr0300506, FBtr0300506, NM_001169957, SNAP00000011945
26.227	34.648	41.072	31.704	31.769	307.661	36.811	374.19	91.661	27.176	1634239_at	5.03279	6.65948	-2.33995	0.0699	0.144	CG14205		32952	FBgn0031034			transferase activity, transferring acyl groups GO:0016746; transferase activity GO:0016740; transferase activity, transferring acyl groups other than amino-acyl groups GO:0016747	CG14205-RA /FEA=BDGP /GEN=CG14205 /DB_XREF=CG14205 FBgn0031034 /SEG=chrX:+19323571,19326508 /MAP=18D3-18D3 /LEN=2335 /DEF=(CG14205 gene symbol:CG14205 FBgn0031034 )	AY121690, FBtr0074730, FBtr0074730, GENSCAN00000026504, NM_134479, SNAP00000015729
74.07	253.13	433.948	110.924	118.874	1576.7	269.166	2165.4	772.718	111.288	1632461_at	7.32853	9.23348	-2.30451	0.0724	0.148	CG31233		42557	FBgn0051233	proteolysis GO:0006508		aminopeptidase activity GO:0004177, aminopeptidase activity GO:0004177, metallopeptidase activity GO:0008237, zinc ion binding GO:0008270, hydrolase activity GO:0016787	CG31233-RA /FEA=BDGP /GEN=CG31233 /DB_XREF=CG31233 FBgn0051233 /SEG=chr3R:+17566538,17569923 /MAP=93F2-93F2 /LEN=3059 /DEF=(CG31233 gene symbol:CG31233 synonyms:(CG5839) FBgn0051233 )	AY119508, FBtr0084127, FBtr0084127, GENSCAN00000025658, NM_169965, SNAP00000009467
18.303	45.015	111.64	16.9	20.975	287.646	72.74	458.287	182.56	44.894	1636711_at	4.99173	7.23872	-2.29726	0.0239	0.0657	CG31265		42068	FBgn0051265	proteolysis GO:0006508, proteolysis GO:0006508		catalytic activity GO:0003824, serine-type endopeptidase activity GO:0004252, serine-type endopeptidase activity GO:0004252, serine-type endopeptidase activity GO:0004252, peptidase activity GO:0008233, serine-type peptidase activity GO:0008236, hydrolase activity GO:0016787	CG31265-RA /FEA=BDGP /GEN=CG31265 /DB_XREF=CG31265 FBgn0051265 /SEG=chr3R:+12953960,12954861 /MAP=89F1-89F1 /LEN=901 /DEF=(CG31265 gene symbol:CG31265 synonyms:(CG5233) FBgn0051265 )	AY070950, FBtr0083402, FBtr0083402, GENSCAN00000036901, NM_142342, SNAP00000012448
43.081	137.974	204.008	48.147	33.075	588.603	311.766	641.572	435.817	301.611	1633949_at	6.16935	8.76301	-2.28935	0.00171	0.0093	CG15152		35082	FBgn0032665			protein binding GO:0005515	CG15152-RA /FEA=BDGP /GEN=CG15152 /DB_XREF=CG15152 FBgn0032665 /SEG=chr2L:+18092765,18093104 /MAP=36D3-36D3 /LEN=339 /DEF=(CG15152 gene symbol:CG15152 FBgn0032665 )	BT023626, FBtr0081034, FBtr0081034, GENSCAN00000031000, NM_136021, SNAP00000014753
30.948	67.285	217.058	47.574	28.711	616.438	88.795	828.649	350.135	26.318	1635815_at	5.84031	7.72092	-2.28646	0.118	0.211	zetaTry	zetaTrypsin	36216	FBgn0011556	proteolysis GO:0006508, proteolysis GO:0006508	extracellular region GO:0005576, extracellular region GO:0005576, extracellular space GO:0005615	catalytic activity GO:0003824, serine-type endopeptidase activity GO:0004252, serine-type endopeptidase activity GO:0004252, serine-type endopeptidase activity GO:0004252, protein binding GO:0005515, peptidase activity GO:0008233, serine-type peptidase activity GO:0008236, hydrolase activity GO:0016787	CG12387-RA /FEA=BDGP /GEN=zetaTry /DB_XREF=CG12387 FBgn0011556 /SEG=chr2R:-6403911,6404857 /MAP=47F3-47F3 /LEN=946 /DEF=(CG12387 gene symbol:zetaTry FBgn0011556 (GO:0005576 extracellular) (GO:0004295 trypsin) (GO:0006508 proteolysis and peptidolysis))	AY113523, FBtr0088164, FBtr0088164, GENSCAN00000023432, NM_078967, SNAP00000021142
115.287	100.109	118.192	121.869	103.658	567.642	601.052	445.619	547.153	557.86	1636760_a_at	6.80088	9.07988	-2.28203	7.58e-09	2.28e-06	CG13125		34318	FBgn0032163		protein phosphatase type 1 complex GO:0000164	protein binding GO:0005515, protein binding GO:0005515, protein phosphatase type 1 regulator activity GO:0008599	CG13125-RA /FEA=BDGP /GEN=CG13125 /DB_XREF=CG13125 FBgn0032163 /SEG=chr2L:-9915145,9917269 /MAP=30F1-30F1 /LEN=1758 /DEF=(CG13125 gene symbol:CG13125 FBgn0032163 (GO:0000164 protein phosphatase type 1 complex) (GO:0008599 protein phosphatase type 1, regulator))	FBtr0079898, FBtr0079898, FBtr0079899, GENSCAN00000023956, NM_135481, NM_176004, SNAP00000019310
29.365	34.401	42.45	44.514	20.381	149.042	197.175	146.694	159.53	179.364	1624084_s_at	5.0427	7.3688	-2.28131	5.57e-06	0.000146								RE66017 /FEA=sim4 /SEG=chr3R:-18593936,18597843	BT001707
23.765	38.195	64.699	21.861	31.102	216.104	99.684	308.538	187.587	60.491	1630168_at	5.05019	7.22685	-2.28003	0.00258	0.0128	CG31636		318865	FBgn0051636	transport GO:0006810	intracellular GO:0005622	transporter activity GO:0005215	CG31636-RA /FEA=BDGP /GEN=CG31636 /DB_XREF=CG31636 FBgn0051636 /SEG=chr2L:-6648885,6649954 /MAP=26F3-26F3 /LEN=942 /DEF=(CG31636 gene symbol:CG31636 synonyms:(CG13770) FBgn0051636 )	BT088881, FBtr0079324, FBtr0079324, GENSCAN00000038785, NM_164699, SNAP00000018001
25.259	25.591	29.666	23.434	31.642	126.147	164.786	84.006	146.05	133.255	1624262_at	4.75226	6.99684	-2.27056	1.82e-06	6.63e-05	phyl	phyllopod	36606	FBgn0013725	compound eye photoreceptor cell differentiation GO:0001751, cell cycle GO:0007049, Notch signaling pathway GO:0007219, Ras protein signal transduction GO:0007265, peripheral nervous system development GO:0007422, R1/R6 cell fate commitment GO:0007462, R1/R6 cell fate commitment GO:0007462, R7 cell fate commitment GO:0007465, R7 cell fate commitment GO:0007465, visual perception GO:0007601, sensor…	ubiquitin ligase complex GO:0000151, nucleus GO:0005634, nucleus GO:0005634, nucleus GO:0005634	protein binding GO:0005515; zinc ion binding GO:0008270; protein binding, bridging GO:0030674; protein self-association GO:0043621; binding, bridging GO:0060090	CG10108-RA /FEA=BDGP /GEN=phyl /DB_XREF=CG10108 FBgn0013725 /SEG=chr2R:-9491061,9496061 /MAP=51A2-51A2 /LEN=1837 /DEF=(CG10108 gene symbol:phyl FBgn0013725 (GO:0016360 determination of sensory organ precursor cell fate) (GO:0007265 RAS protein signal transduction) (GO:0007462 R1R6 cell fate commitment) (GO:0045467 R7 development) (GO:0007465 R7 cell fate commitment) (GO:0008052 sensory organ dete…	AY075531, FBtr0087516, FBtr0087516, NM_166055, U19722	SNAP00000006780, GENSCAN00000035260
13.803	13.751	12.536	9.972	12.376	52.091	48.183	50.713	75.965	73.36	1640666_at	3.63277	5.88038	-2.26597	7.99e-07	3.96e-05	CG31205		318626	FBgn0051205	proteolysis GO:0006508		catalytic activity GO:0003824, serine-type endopeptidase activity GO:0004252, hydrolase activity GO:0016787	CG31205-RA /FEA=BDGP /GEN=CG31205 /DB_XREF=CG31205 FBgn0051205 /SEG=chr3R:+16556158,16558281 /MAP=92F10-92F10 /LEN=942 /DEF=(CG31205 gene symbol:CG31205 FBgn0051205 )	BT031307, FBtr0300451, FBtr0300451, GENSCAN00000038529, NM_169915	SNAP00000010885
26.354	107.388	388.838	31.959	23.937	864.319	25.055	1242.69	619.995	29.551	1630302_at	5.9298	7.76859	-2.26559	0.243	0.358	CG8562		38828	FBgn0035779	proteolysis GO:0006508		carboxypeptidase activity GO:0004180, metallocarboxypeptidase activity GO:0004181, metallocarboxypeptidase activity GO:0004181, protein binding GO:0005515, zinc ion binding GO:0008270, hydrolase activity GO:0016787	CG8562-RA /FEA=BDGP /GEN=CG8562 /DB_XREF=CG8562 FBgn0035779 /SEG=chr3L:+7357758,7359441 /MAP=65F11-65F11 /LEN=1538 /DEF=(CG8562 gene symbol:CG8562 FBgn0035779 (GO:0004181 metallocarboxypeptidase))	AY084176, FBtr0076854, FBtr0076854, GENSCAN00000029489, NM_139861, SNAP00000001783
14.087	15.817	246.118	11.727	12.038	482.765	29.339	643.079	266.43	11.952	1628608_at	4.57685	6.95112	-2.2576	0.135	0.232	CG17475		42069	FBgn0038481	proteolysis GO:0006508, proteolysis GO:0006508		catalytic activity GO:0003824, serine-type endopeptidase activity GO:0004252, serine-type endopeptidase activity GO:0004252, peptidase activity GO:0008233, serine-type peptidase activity GO:0008236, hydrolase activity GO:0016787	CG17475-RA /FEA=BDGP /GEN=CG17475 /DB_XREF=CG17475 FBgn0038481 /SEG=chr3R:-12955144,12956156 /MAP=89F1-89F1 /LEN=1012 /DEF=(CG17475 gene symbol:CG17475 FBgn0038481 (GO:0004252 serine-type endopeptidase))	AY094846, FBtr0083417, FBtr0083417, GENSCAN00000036888, NM_142343, SNAP00000012369
40.654	62.559	363.932	40.451	39.373	945.408	164.088	1087.78	371.058	37.425	1629566_at	6.09146	8.21834	-2.25217	0.0864	0.168	CG8834		36356	FBgn0033733	metabolic process GO:0008152		catalytic activity GO:0003824, 4-coumarate-CoA ligase activity GO:0016207, 4-coumarate-CoA ligase activity GO:0016207, ligase activity GO:0016874	CG8834-RA /FEA=BDGP /GEN=CG8834 /DB_XREF=CG8834 FBgn0033733 /SEG=chr2R:-7485359,7487196 /MAP=49A4-49A4 /LEN=1608 /DEF=(CG8834 gene symbol:CG8834 FBgn0033733 (GO:0005324 long-chain fatty acid transporter))	BT081406, FBtr0087954, FBtr0087954, FBtr0113073, FBtr0113073, GENSCAN00000025844, NM_001103816, NM_136935, SNAP00000001510
28.025	65.596	901.386	32.104	29.911	1635.59	90.207	2360.46	911.5	30.754	1641190_at	6.1135	8.63008	-2.25013	0.145	0.245	Jon65Aii	Jonah 65A	38684	FBgn0035666	proteolysis GO:0006508, proteolysis GO:0006508		catalytic activity GO:0003824, serine-type endopeptidase activity GO:0004252, serine-type endopeptidase activity GO:0004252, serine-type endopeptidase activity GO:0004252, peptidase activity GO:0008233, serine-type peptidase activity GO:0008236, hydrolase activity GO:0016787	CG6580-RA /FEA=BDGP /GEN=CG6580 /DB_XREF=CG6580 FBgn0035666 /SEG=chr3L:+6011657,6012499 /MAP=65A3-65A4 /LEN=780 /DEF=(CG6580 gene symbol:CG6580 FBgn0035666 (GO:0004275 enteropeptidase))	FBtr0077042, FBtr0077042, GENSCAN00000022627, NM_139757, SNAP00000018832
51.174	42.171	52.078	57.976	43.457	226.061	248.017	171.492	259.674	254.687	1629000_at	5.6154	7.842	-2.2323	2.44e-07	1.98e-05	CG14117		39473	FBgn0036331		intracellular GO:0005622	nucleic acid binding GO:0003676, zinc ion binding GO:0008270	CG14117-RA /FEA=BDGP /GEN=CG14117 /DB_XREF=CG14117 FBgn0036331 /SEG=chr3L:+12965830,12967009 /MAP=69F5-69F5 /LEN=1049 /DEF=(CG14117 gene symbol:CG14117 FBgn0036331 )	FBtr0302025, FBtr0302025, FBtr0302026, FBtr0302026, NM_001169965, NM_140362, SNAP00000020214	GENSCAN00000022908
27.601	25.093	90.983	27.583	25.538	303.478	51.827	385.3	154.064	28.682	1633047_at	5.08073	6.92808	-2.23016	0.0515	0.115	CG1809		35981	FBgn0033423	metabolic process GO:0008152		catalytic activity GO:0003824, alkaline phosphatase activity GO:0004035, alkaline phosphatase activity GO:0004035, hydrolase activity GO:0016787, phosphatase activity GO:0016791	CG1809-RA /FEA=BDGP /GEN=CG1809 /DB_XREF=CG1809 FBgn0033423 /SEG=chr2R:+4622280,4624505 /MAP=45F3-45F3 /LEN=1677 /DEF=(CG1809 gene symbol:CG1809 FBgn0033423 (GO:0004035 alkaline phosphatase))	AY058289, FBtr0088520, FBtr0088520, GENSCAN00000026985, NM_136652, SNAP00000012495
22.695	34.12	28.331	21.658	19.477	134.864	76.655	205.44	88.5	86.411	1634794_at	4.62834	6.7838	-2.22864	9.66e-05	0.00113	CG10924, Pepck	---, Phosphoenolpyruvate carboxykinase	37130, 37131	FBgn0034356	gluconeogenesis GO:0006094, gluconeogenesis GO:0006094	cytoplasm GO:0005737, mitochondrion GO:0005739	phosphoenolpyruvate carboxykinase activity GO:0004611, phosphoenolpyruvate carboxykinase (GTP) activity GO:0004613, phosphoenolpyruvate carboxykinase (GTP) activity GO:0004613, GTP binding GO:0005525, lyase activity GO:0016829, purine nucleotide binding GO:0017076	CG10924-RA /FEA=BDGP /GEN=CG10924 /DB_XREF=CG10924 FBgn0034356 /SEG=chr2R:+13591151,13598370 /MAP=55D1-55D2 /LEN=2348 /DEF=(CG10924 gene symbol:CG10924 FBgn0034356 (GO:0004613 phosphoenolpyruvate carboxykinase (GTP)))	AY094852, FBtr0086699, FBtr0086699, FBtr0113093, FBtr0113093, GENSCAN00000035696, NM_001103897, NM_137497, SNAP00000021603
26.205	77.025	329.876	76.692	25.977	825.289	109.856	1033.47	501.89	28.431	1631806_at	6.06099	8.05643	-2.22162	0.133	0.23	CG8693, DsimCG8693	---, ---	35827	FBgn0033294	carbohydrate metabolic process GO:0005975, metabolic process GO:0008152		catalytic activity GO:0003824; alpha-glucosidase activity GO:0004558; alpha-glucosidase activity GO:0004558; hydrolase activity GO:0016787; hydrolase activity, acting on glycosyl bonds GO:0016798; cation binding GO:0043169	CG8693-RA /FEA=BDGP /GEN=CG8693 /DB_XREF=CG8693 FBgn0033294 /SEG=chr2R:+3519570,3521644 /MAP=44D1-44D1 /LEN=1790 /DEF=(CG8693 gene symbol:CG8693 FBgn0033294 (GO:0004558 alpha-glucosidase))	BT031306, FBtr0088748, FBtr0088748, GENSCAN00000025169, NM_136537, SNAP00000000223
36.485	65.141	189.723	37.459	29.329	520.871	92.661	691.452	321.368	28.718	1628364_at	5.77679	7.63282	-2.20831	0.0961	0.182	CG7968		34802	FBgn0028532				CG7968-RA /FEA=BDGP /SEG=chr2L:+13831563,13832479	BT088439, FBtr0080551, FBtr0080551, GENSCAN00000027852, NM_135840, SNAP00000000831
12.463	14.217	12.468	12.12	11.64	90.569	14.738	124.299	47.942	12.782	1635601_at	3.64989	5.31988	-2.20638	0.0373	0.0909	CG42335	CG13420	42558	FBgn0259237	proteolysis GO:0006508		aminopeptidase activity GO:0004177, aminopeptidase activity GO:0004177, metallopeptidase activity GO:0008237, zinc ion binding GO:0008270, hydrolase activity GO:0016787	CG13420-RA /FEA=BDGP /GEN=CG13420 /DB_XREF=CG13420 FBgn0038900 /SEG=chr3R:+17585373,17585987 /MAP=93F3-93F3 /LEN=528 /DEF=(CG13420 gene symbol:CG13420 FBgn0038900 )	FBtr0299852, FBtr0299852, GENSCAN00000025718, NM_169967, SNAP00000009353
17.629	22.442	30.118	18.337	18.27	158.063	27.448	225.735	58.704	19.304	1636005_at	4.38573	6.00954	-2.19573	0.0501	0.113	CG14495		37056	FBgn0034293				CG14495-RA /FEA=BDGP /GEN=CG14495 /DB_XREF=CG14495 FBgn0034293 /SEG=chr2R:-13112774,13113332 /MAP=55B2-55B2 /LEN=474 /DEF=(CG14495 gene symbol:CG14495 FBgn0034293 )	BT030866, FBtr0086810, FBtr0086810, GENSCAN00000032399, NM_137440, SNAP00000014321
22.952	43.094	215.369	19.243	17.114	410.479	20.201	640.431	365.967	16.679	1639272_at	5.2128	6.9832	-2.19372	0.22	0.332	CG3739		42320	FBgn0038702	proteolysis GO:0006508		serine-type peptidase activity GO:0008236, serine-type peptidase activity GO:0008236	CG3739-RA /FEA=BDGP /GEN=CG3739 /DB_XREF=CG3739 FBgn0038702 /SEG=chr3R:+15218928,15220815 /MAP=92A3-92A3 /LEN=1644 /DEF=(CG3739 gene symbol:CG3739 FBgn0038702 (GO:0008236 serine-type peptidase))	FBtr0083757, FBtr0083757, GENSCAN00000023721, NM_142547, SNAP00000000637
20.521	34.387	101.665	27.744	24.42	275.605	40.677	441.055	171.343	24.724	1632755_at	5.10692	6.85721	-2.1914	0.0876	0.17	CG31266		42071	FBgn0051266	proteolysis GO:0006508		catalytic activity GO:0003824, serine-type endopeptidase activity GO:0004252, serine-type endopeptidase activity GO:0004252, hydrolase activity GO:0016787	CG31266-RA /FEA=BDGP /GEN=CG31266 /DB_XREF=CG31266 FBgn0051266 /SEG=chr3R:+12958430,12959315 /MAP=89F1-89F1 /LEN=885 /DEF=(CG31266 gene symbol:CG31266 synonyms:(CG5240) FLAGGED_PROBLEMATIC FBgn0051266 )	BT022092, BT030445, FBtr0083403, FBtr0300060, FBtr0300060, GENSCAN00000036849, NM_001144596, NM_169750, SNAP00000012600
73.627	111.515	250.083	87.37	47.542	784.665	174.387	1171.39	410.558	53.804	1635065_at	6.59794	8.33743	-2.18624	0.0864	0.168	CG7025		34042	FBgn0031930	proteolysis GO:0006508		carboxypeptidase activity GO:0004180, metallocarboxypeptidase activity GO:0004181, metallocarboxypeptidase activity GO:0004181, protein binding GO:0005515, zinc ion binding GO:0008270, hydrolase activity GO:0016787	CG7025-RA /FEA=BDGP /GEN=CG7025 /DB_XREF=CG7025 FBgn0031930 /SEG=chr2L:-7683385,7684900 /MAP=28C1-28C1 /LEN=1260 /DEF=(CG7025 gene symbol:CG7025 FBgn0031930 (GO:0004181 metallocarboxypeptidase))	BT021344, FBtr0079515, FBtr0079515, GENSCAN00000023979, NM_135289, SNAP00000007369
19.088	99.408	378.592	33.332	20.59	681.348	119.231	1165.94	521.102	16.968	1627464_at	5.77541	7.92146	-2.18442	0.157	0.259	LvpD	maltase	35825	FBgn0002569	carbohydrate metabolic process GO:0005975, glucose metabolic process GO:0006006, metabolic process GO:0008152		catalytic activity GO:0003824; alpha-glucosidase activity GO:0004558; alpha-glucosidase activity GO:0004558; alpha-glucosidase activity GO:0004558; hydrolase activity GO:0016787; hydrolase activity, acting on glycosyl bonds GO:0016798; cation binding GO:0043169	CG8694-RA /FEA=BDGP /GEN=LvpD /DB_XREF=CG8694 FBgn0002569 /SEG=chr2R:+3514378,3516533 /MAP=44D1-44D1 /LEN=2035 /DEF=(CG8694 gene symbol:LvpD FBgn0002569 (GO:0006006 glucose metabolism) (GO:0004558 alpha-glucosidase))	AY071566, FBtr0088747, FBtr0088747, NM_057277	SNAP00000000222, GENSCAN00000025160
263.92	925.96	1567.02	273.515	168.199	4712.82	649.762	6403.6	2405.72	353.703	1631537_at	8.80042	10.7779	-2.18308	0.087	0.169	CG31198		318622	FBgn0051198	proteolysis GO:0006508		aminopeptidase activity GO:0004177, aminopeptidase activity GO:0004177, metallopeptidase activity GO:0008237, zinc ion binding GO:0008270, hydrolase activity GO:0016787	CG31198-RA /FEA=BDGP /GEN=CG31198 /DB_XREF=CG31198 FBgn0051198 /SEG=chr3R:+17571009,17574454 /MAP=93F2-93F3 /LEN=3029 /DEF=(CG31198 gene symbol:CG31198 synonyms:(CG5845) FBgn0051198 )	FBtr0084128, FBtr0084128, GENSCAN00000025669, NM_169966, SNAP00000009513
28.842	28.338	26.345	26.478	30.362	129.721	95.257	110.987	147.762	149.943	1629476_at	4.80903	6.96453	-2.17455	1.88e-07	1.69e-05	CG7542		39960	FBgn0036738	proteolysis GO:0006508, proteolysis GO:0006508		catalytic activity GO:0003824, serine-type endopeptidase activity GO:0004252, serine-type endopeptidase activity GO:0004252, serine-type endopeptidase activity GO:0004252, protein binding GO:0005515, peptidase activity GO:0008233, serine-type peptidase activity GO:0008236, hydrolase activity GO:0016787	CG7542-RA /FEA=BDGP /GEN=CG7542 /DB_XREF=CG7542 FBgn0036738 /SEG=chr3L:+17498704,17499537 /MAP=74D4-74D4 /LEN=833 /DEF=(CG7542 gene symbol:CG7542 FBgn0036738 (GO:0004263 chymotrypsin))	AY089278, FBtr0075181, FBtr0075181, GENSCAN00000030985, NM_140738, SNAP00000014641
16.293	19.869	21.483	13.3	16.073	149.196	31.831	155.975	34.807	19.208	1629164_at	4.10072	5.7767	-2.16785	0.0293	0.0762	CG9825		37624	FBgn0034783	transmembrane transport GO:0055085		high affinity inorganic phosphate:sodium symporter activity GO:0005316, protein binding GO:0005515	CG9825-RA /FEA=BDGP /GEN=CG9825 /DB_XREF=CG9825 FBgn0034783 /SEG=chr2R:+17880930,17882865 /MAP=59B2-59B2 /LEN=1547 /DEF=(CG9825 gene symbol:CG9825 FBgn0034783 (GO:0005316 high affinity inorganic phosphate:sodium symporter))	AY070602, FBtr0071893, FBtr0071893, GENSCAN00000032506, NM_137879, SNAP00000002487
104.117	109.391	102.618	140.967	130.876	509.197	525.442	447.391	589.961	569.406	1626438_at	6.86557	9.03853	-2.16749	6.81e-08	9.03e-06					DNA repair GO:0006281		DNA binding GO:0003677	S.CX001274 /FEA=fgenesh /SEG=chrX:+11328168,11329525	BT056296, BT088960, SNAP00000000806, SNAP00000000816, SNAP00000000836, SNAP00000000850, SNAP00000000951, SNAP00000000977, SNAP00000000982, SNAP00000004732	GENSCAN00000022263, GENSCAN00000022235, GENSCAN00000022266, GENSCAN00000022270, GENSCAN00000022385, GENSCAN00000022255, GENSCAN00000022317, GENSCAN00000040458, GENSCAN00000030854, GENSCAN00000035416
30.147	27.159	31.205	36.491	36.21	136.197	163.134	117.343	203.396	103.802	1623893_at	5.00176	7.13598	-2.16678	3.58e-06	0.000108	CG13784		34003	FBgn0031897				CG13784-RB /FEA=BDGP /GEN=CG13784 /DB_XREF=CG13784 FBgn0031897 /SEG=chr2L:-7210873,7212260 /MAP=27E4-27E5 /LEN=1332 /DEF=(CG13784 gene symbol:CG13784 FBgn0031897 )	AY069857, FBtr0079414, FBtr0079414, NM_164742
299.328	289.321	279.835	268.944	264.805	1255.34	1225.01	1249.97	1290.19	1226.29	1627957_at	8.1301	10.2867	-2.15539	5.89e-12	3.72e-08	CG1638		43721	FBgn0039855			protein binding GO:0005515, acyl-CoA thioesterase activity GO:0016291, hydrolase activity GO:0016787	CG1638-RA /FEA=BDGP /GEN=CG1638 /DB_XREF=CG1638 FBgn0039855 /SEG=chr3R:+27405984,27407206 /MAP=100C1-100C1 /LEN=1162 /DEF=(CG1638 gene symbol:CG1638 FBgn0039855 (GO:0016291 acyl-CoA thioesterase))	BT023083, FBtr0113315, FBtr0113315, GENSCAN00000031649, NM_001104521, SNAP00000007090	BT023155
63.82	69.51	72.18	78.094	76.319	343.595	316.789	350.383	283.497	305.107	1624272_at	6.16594	8.31702	-2.15174	2.73e-09	1.26e-06	CHKov1	CHKov1	43067	FBgn0045761	RNA-dependent DNA replication GO:0006278		nucleic acid binding GO:0003676, RNA binding GO:0003723, RNA-directed DNA polymerase activity GO:0003964, zinc ion binding GO:0008270, transferase activity GO:0016740, nucleotidyltransferase activity GO:0016779, metal ion binding GO:0046872	CG10618-RA /FEA=BDGP /SEG=chr3R:-21139683,21140765	DQ087676, FBtr0113350, FBtr0113350, FBtr0113351, FBtr0113351, FBtr0113352, FBtr0113352, GENSCAN00000022258, NM_001104446, NM_001104447, NM_001104448, SNAP00000003963	NM_143129, NM_001104449, FBtr0113349, FBtr0113353, FBtr0113349, FBtr0113353
20.804	22.538	23.495	22.596	24.493	99.997	134.532	77.875	113.798	79.939	1637677_at	4.50794	6.62997	-2.15144	7.9e-07	3.93e-05	ftz	fushi-tarazu	40834	FBgn0001077	cell fate specification GO:0001708; transcription, DNA-dependent GO:0006351; regulation of transcription, DNA-dependent GO:0006355; regulation of transcription, DNA-dependent GO:0006355; regulation of transcription from RNA polymerase II promoter GO:0006357; multicellular organismal development GO:0007275; blastoderm segmentation GO:0007350; periodic partitioning by pair rule gene GO:0007366; per…	nucleus GO:0005634, nucleus GO:0005634, nucleus GO:0005634	DNA binding GO:0003677, sequence-specific DNA binding transcription factor activity GO:0003700, sequence-specific DNA binding transcription factor activity GO:0003700, protein binding GO:0005515, transcription repressor activity GO:0016564, transcription repressor activity GO:0016564, transcription regulator activity GO:0030528, sequence-specific DNA binding GO:0043565, sequence-specific DNA bind…	CG2047-RA /FEA=BDGP /GEN=ftz /DB_XREF=CG2047 FBgn0001077 /SEG=chr3R:+2690046,2691951 /MAP=84A6-84A6 /LEN=1758 /DEF=(CG2047 gene symbol:ftz FBgn0001077 (GO:0006357 regulation of transcription from Pol II promoter) (GO:0003704 specific RNA polymerase II transcription factor) (GO:0007366 periodic partitioning by pair rule gene) (GO:0005634 nucleus))	FBtr0081625, FBtr0081625, GENSCAN00000030825, NM_058150	SNAP00000009246
2205.62	2204.41	2415.27	2413.07	2321.97	9497.7	11182.5	8881.85	10705.1	10921.8	1633471_at	11.1738	13.316	-2.14665	1.52e-09	9.29e-07	Prx2540-2	peroxiredoxin 2540	36098	FBgn0033518	hydrogen peroxide catabolic process GO:0042744, cell redox homeostasis GO:0045454, oxidation-reduction process GO:0055114	cytosol GO:0005829	peroxidase activity GO:0004601, peroxidase activity GO:0004601, peroxidase activity GO:0004601, glutathione peroxidase activity GO:0004602, glutathione peroxidase activity GO:0004602, thioredoxin peroxidase activity GO:0008379, antioxidant activity GO:0016209, antioxidant activity GO:0016209, antioxidant activity GO:0016209, oxidoreductase activity GO:0016491	CG11765-RA /FEA=BDGP /SEG=chr2R:+5479350,5480406	AY070952, FBtr0088259, FBtr0088259, NM_078959
18.395	18.239	15.344	19.332	13.138	55.761	87.47	50.285	82.039	95.809	1634287_at	4.06368	6.16886	-2.1367	9.11e-06	0.000211	CG13737		39531	FBgn0036382			protein binding GO:0005515	CG13737-RA /FEA=BDGP /GEN=CG13737 /DB_XREF=CG13737 FBgn0036382 /SEG=chr3L:+13827875,13831916 /MAP=70C5-70C5 /LEN=498 /DEF=(CG13737 gene symbol:CG13737 FBgn0036382 )	FBtr0075754, FBtr0075754, NM_140409
108.388	213.531	350.684	113.852	100.963	1177.21	201.058	1698.16	611.562	195.833	1640405_at	7.28822	9.09044	-2.12979	0.0388	0.0933	l(2)01810	lethal (2) 01810	47253	FBgn0010497	transmembrane transport GO:0055085		high affinity inorganic phosphate:sodium symporter activity GO:0005316	CG5304-RA /FEA=BDGP /GEN=l(2)01810 /DB_XREF=CG5304 FBgn0010497 /SEG=chr2L:+12016310,12022994 /MAP=33B9-33B9 /LEN=2425 /DEF=(CG5304 gene symbol:l(2)01810 FBgn0010497 (GO:0005316 high affinity inorganic phosphate:sodium symporter))	AY061548, FBtr0080292, FBtr0080292, NM_138760
38.326	68.115	101.511	35.172	36.749	419.865	71.151	464.846	210.961	49.704	1627463_at	5.67033	7.41666	-2.11992	0.0423	0.0995	Damm	Death associated molecule related to Mch2	36266	FBgn0033659	proteolysis GO:0006508, apoptosis GO:0006915, apoptosis GO:0006915, induction of apoptosis GO:0006917, programmed cell death GO:0012501		cysteine-type endopeptidase activity GO:0004197, cysteine-type endopeptidase activity GO:0004197, cysteine-type endopeptidase activity GO:0004197, cysteine-type endopeptidase activity GO:0004197, cysteine-type endopeptidase activity GO:0004197, cysteine-type peptidase activity GO:0008234	CG18188-RA /FEA=BDGP /GEN=Damm /DB_XREF=CG18188 FBgn0033659 /SEG=chr2R:-6929907,6931096 /MAP=48C5-48C5 /LEN=945 /DEF=(CG18188 gene symbol:Damm FBgn0033659 (GO:0006915 apoptosis) (GO:0006917 induction of apoptosis) (GO:0004199 caspase))	AF240763, AF281077, FBtr0088061, FBtr0088061, GENSCAN00000035515, NM_078979
20.777	23.408	25.438	23.061	22.348	93.805	92.607	102.449	78.37	132.544	1624543_s_at	4.52084	6.62119	-2.11924	2.57e-07	2.02e-05								AF364549 /FEA=transposon /LEN=7546 /DESC=gb|AF364549|springer SPRINGER 7546bp Derived from BACR06P08 by Sue Celniker, 29 March 2001.	AY050229, SNAP00000002733, SNAP00000004055, SNAP00000005319, SNAP00000006025, SNAP00000006285, SNAP00000007622, SNAP00000007851, SNAP00000008211, SNAP00000011060
55.014	38.773	77.938	58.456	38.287	198.597	313.791	187.222	271.388	194.735	1639017_at	5.6942	7.83311	-2.11842	2.3e-05	0.000405					proteolysis GO:0006508		catalytic activity GO:0003824, serine-type endopeptidase activity GO:0004252	HDC06936 /FEA=HDP /SEG=chr2R:-12546604,12547015	BT066320, GENSCAN00000030619
72.533	204.084	401.797	108.796	80.962	1428.83	144.128	1483.78	571.095	85.767	1639487_at	7.12171	8.75337	-2.09677	0.129	0.224	CG13102		34228	FBgn0032088				CG13102-RA /FEA=BDGP /GEN=CG13102 /DB_XREF=CG13102 FBgn0032088 /SEG=chr2L:+9004423,9005123 /MAP=29F7-29F7 /LEN=573 /DEF=(CG13102 gene symbol:CG13102 FBgn0032088 )	AY118397, FBtr0079766, FBtr0079766, NM_135424
17.703	20.382	20.365	21.033	21.717	64.325	102.562	74.717	76.333	114.651	1626297_at	4.33568	6.40127	-2.09578	1.41e-06	5.68e-05					regulation of transcription, DNA-dependent GO:0006355; signal transduction GO:0007165; G-protein coupled receptor protein signaling pathway GO:0007186; G-protein coupled receptor protein signaling pathway GO:0007186; activation of adenylate cyclase activity by G-protein signaling pathway GO:0007189	plasma membrane GO:0005886, membrane GO:0016020, integral to membrane GO:0016021, integral to membrane GO:0016021	sequence-specific DNA binding transcription factor activity GO:0003700, signal transducer activity GO:0004871, receptor activity GO:0004872, G-protein coupled receptor activity GO:0004930, octopamine receptor activity GO:0004989, octopamine receptor activity GO:0004989, protein binding GO:0005515, G-protein coupled amine receptor activity GO:0008227, sequence-specific DNA binding GO:0043565	S.C2L001217 /FEA=fgenesh /SEG=chr2L:+8883737,8884083	BT053715, FBtr0302995, SNAP00000016859
41.614	40.97	47.999	37.33	48.132	150.793	228.555	159.311	176.006	206.356	1637516_at	5.42633	7.5074	-2.0919	2.79e-07	2.08e-05	CG15449		33079	FBgn0031146				CG15449-RA /FEA=BDGP /GEN=CG15449 /DB_XREF=CG15449 FBgn0031146 /SEG=chrX:-20712131,20712854 /MAP=19E7-19E7 /LEN=396 /DEF=(CG15449 gene symbol:CG15449 FBgn0031146 )	BT023637, FBtr0077266, FBtr0077266, NM_134579, SNAP00000020260	AY531117, AY673973
87.654	134.271	814.191	101.995	94.571	2102.29	99.956	2087.54	848.437	41.5	1625648_at	7.28553	8.76245	-2.07107	0.294	0.412	CG3868		39580	FBgn0036422				CG3868-RA /FEA=BDGP /GEN=CG3868 /DB_XREF=CG3868 FBgn0036422 /SEG=chr3L:-14349643,14351599 /MAP=70D6-70D6 /LEN=1180 /DEF=(CG3868 gene symbol:CG3868 FBgn0036422 )	AY060769, BT099662, FBtr0075729, FBtr0075729, GENSCAN00000033921, NM_140445, SNAP00000016195
11.986	52.319	286.498	31.621	15.165	494.786	84.999	698.128	370.008	16.883	1624509_at	5.27209	7.48325	-2.066	0.125	0.22	LvpL	maltase	35826	FBgn0002571	carbohydrate metabolic process GO:0005975, glucose metabolic process GO:0006006, metabolic process GO:0008152		catalytic activity GO:0003824; alpha-glucosidase activity GO:0004558; alpha-glucosidase activity GO:0004558; alpha-glucosidase activity GO:0004558; hydrolase activity GO:0016787; hydrolase activity, acting on glycosyl bonds GO:0016798; cation binding GO:0043169	CG8695-RA /FEA=BDGP /GEN=LvpL /DB_XREF=CG8695 FBgn0002571 /SEG=chr2R:-3516655,3518632 /MAP=44D1-44D1 /LEN=1788 /DEF=(CG8695 gene symbol:LvpL FBgn0002571 (GO:0006006 glucose metabolism) (GO:0004558 alpha-glucosidase))	AY119654, FBtr0088758, FBtr0088758, GENSCAN00000025220, NM_057280, SNAP00000000233
206.576	194.68	178.17	186.975	232.601	827.284	877.22	770.908	888.047	816.805	1633435_a_at	7.63621	9.70556	-2.06503	3.57e-09	1.58e-06	CG12061		3354990	FBgn0040031	transmembrane transport GO:0055085	membrane GO:0016020, integral to membrane GO:0016021	calcium, potassium:sodium antiporter activity GO:0008273	CG12061-RA /FEA=BDGP /GEN=CG12061 /DB_XREF=CG12061 FBgn0058148 /SEG=chrXh:-157651,169070 /LEN=1209 /DEF=(CG12061 gene symbol:CG12061 synonyms:(CG40148) FLAGGED_PROBLEMATIC FBgn0058148 (GO:0008273 calcium, potassium:sodium antiporter))	FBtr0113682, FBtr0113682, FBtr0113683, FBtr0113683, FBtr0113684, FBtr0113684, GENSCAN00000040046, NM_001015258, NM_001015259, NM_001110997	SNAP00000016541
46.95	115.452	440.798	66.522	48.314	877.294	241.984	1233.03	576.93	69.945	1624993_at	6.56766	8.65282	-2.06244	0.0608	0.13	CG4377		37489	FBgn0034664				CG4377-RA /FEA=BDGP /GEN=CG4377 /DB_XREF=CG4377 FBgn0034664 /SEG=chr2R:-16878996,16879881 /MAP=58A2-58A2 /LEN=763 /DEF=(CG4377 gene symbol:CG4377 FBgn0034664 )	AY060639, FBtr0071739, FBtr0071739, NM_137770, SNAP00000016080	GENSCAN00000031090
81.571	65.652	72.979	79.313	63.575	264.779	359.815	222.157	341.714	322.904	1636914_at	6.17521	8.21736	-2.05746	7.29e-07	3.72e-05	Cdk5alpha	Cdk5 activator-like protein	34385	FBgn0027491	protein phosphorylation GO:0006468, axonogenesis GO:0007409, axonogenesis GO:0007409, motor axon guidance GO:0008045, determination of adult lifespan GO:0008340, adult locomotory behavior GO:0008344	cyclin-dependent protein kinase 5 holoenzyme complex GO:0016533, cyclin-dependent protein kinase 5 holoenzyme complex GO:0016533, axon GO:0030424, dendrite GO:0030425, growth cone GO:0030426, neuronal cell body GO:0043025	cyclin-dependent protein kinase activity GO:0004693, cyclin-dependent protein kinase activity GO:0004693, kinase activity GO:0016301, cyclin-dependent protein kinase 5 activator activity GO:0016534, cyclin-dependent protein kinase 5 activator activity GO:0016534, transferase activity GO:0016740	CG5387-RA /FEA=BDGP /GEN=Cdk5alpha /DB_XREF=CG5387 FBgn0027491 /SEG=chr2L:-10300532,10303145 /MAP=31D3-31D4 /LEN=1827 /DEF=(CG5387 gene symbol:Cdk5alpha FBgn0027491 (GO:0016533 cyclin-dependent protein kinase 5 activator complex) (GO:0006468 protein amino acid phosphorylation) (GO:0016536 cyclin-dependent protein kinase 5 activator, regulator) (GO:0004693 cyclin-dependent protein kinase))	AF154416, AF231134, FBtr0080063, FBtr0080063, NM_078811	SNAP00000012196, GENSCAN00000039571
96.282	238.881	132.692	52.548	125.736	724.568	221.154	1036.07	315.326	381.085	1623066_at	6.84622	8.83629	-2.05135	0.00609	0.0241	Irk3	Inwardly rectifying potassium channel 3	35131	FBgn0032706	transport GO:0006810, ion transport GO:0006811, potassium ion transport GO:0006813, potassium ion transport GO:0006813, regulation of membrane potential GO:0042391	membrane GO:0016020, integral to membrane GO:0016021, integral to membrane GO:0016021	ion channel activity GO:0005216, inward rectifier potassium channel activity GO:0005242, inward rectifier potassium channel activity GO:0005242, inward rectifier potassium channel activity GO:0005242, voltage-gated ion channel activity GO:0005244	CG10369-RA /FEA=BDGP /GEN=Irk3 /DB_XREF=CG10369 FBgn0032706 /SEG=chr2L:-18689419,18691618 /MAP=37A1-37A1 /LEN=1500 /DEF=(CG10369 gene symbol:Irk3 FBgn0032706 (GO:0005242 inward rectifier potassium channel))	FBtr0081125, FBtr0081125, FBtr0114486, FBtr0114486, GENSCAN00000028795, NM_001144363, NM_136059, SNAP00000019311
23.814	27.037	34.018	29.146	27.109	101.186	141.093	108.285	117.24	115.308	1626243_at	4.80896	6.85654	-2.04681	1.11e-07	1.22e-05	CG11626		42323	FBgn0038705	proteolysis GO:0006508		carboxypeptidase activity GO:0004180, serine-type carboxypeptidase activity GO:0004185, serine-type peptidase activity GO:0008236, hydrolase activity GO:0016787	CG11626-RA /FEA=BDGP /GEN=CG11626 /DB_XREF=CG11626 FBgn0038705 /SEG=chr3R:+15235061,15236477 /MAP=92A3-92A3 /LEN=813 /DEF=(CG11626 gene symbol:CG11626 FBgn0038705 (GO:0004188 lysosomal pro-X carboxypeptidase))	BT032734, FBtr0113247, FBtr0113247, GENSCAN00000024310, NM_001104365, SNAP00000015277
149.256	147.381	149.531	159.424	133.981	551.229	720.608	501.882	651.765	630.302	1633674_at	7.20639	9.24378	-2.04678	3.65e-08	6.18e-06	CG31150		41921	FBgn0051150	lipid transport GO:0006869		lipid transporter activity GO:0005319, protein binding GO:0005515	CG31150-RA /FEA=BDGP /GEN=CG31150 /DB_XREF=CG31150 FBgn0051150 /SEG=chr3R:-11670205,11679319 /MAP=89A5-89A6 /LEN=4742 /DEF=(CG31150 gene symbol:CG31150 synonyms:(CG9627 CG9625 CG9622) FBgn0051150 )	FBtr0083189, FBtr0083189, GENSCAN00000030797, NM_169676, SNAP00000010926
7.671	13.265	43.29	8.982	7.041	99.908	22.598	131.845	67.912	9.076	1638981_at	3.61755	5.49018	-2.04575	0.0628	0.133	Ugt86Dh	Ugt86Dh	53503	FBgn0040252	metabolic process GO:0008152		glucuronosyltransferase activity GO:0015020; glucuronosyltransferase activity GO:0015020; transferase activity GO:0016740; transferase activity, transferring glycosyl groups GO:0016757; transferase activity, transferring hexosyl groups GO:0016758	CG4772-RA /FEA=BDGP /GEN=Ugt86Dh /DB_XREF=CG4772 FBgn0040252 /SEG=chr3R:+7001311,7003697 /MAP=86D8-86D8 /LEN=2036 /DEF=(CG4772 gene symbol:Ugt86Dh FBgn0040252 )	FBtr0082340, NM_144364	BT088891, SNAP00000006483, GENSCAN00000036827
205.813	255.875	324.647	97.491	44.113	809.026	150.063	2212.86	208.129	435.491	1625436_at	7.2195	8.8938	-2.0398	0.0916	0.176	Uro	Urate oxidase	34060	FBgn0003961	purine base metabolic process GO:0006144, allantoin biosynthetic process GO:0019428, oxidation-reduction process GO:0055114	peroxisome GO:0005777, peroxisome GO:0005777	urate oxidase activity GO:0004846, urate oxidase activity GO:0004846, urate oxidase activity GO:0004846, protein binding GO:0005515, oxidoreductase activity GO:0016491	CG7171-RA /FEA=BDGP /GEN=Uro /DB_XREF=CG7171 FBgn0003961 /SEG=chr2L:+7772315,7773665 /MAP=28C3-28C3 /LEN=1281 /DEF=(CG7171 gene symbol:Uro FBgn0003961 (GO:0004846 urate oxidase) (GO:0005777 peroxisome) (GO:0019428 allantoin biosynthesis))	FBtr0079486, FBtr0079486, GENSCAN00000032009, NM_057431, SNAP00000017918
56.348	52.208	67.902	54.17	52.161	184.06	290.711	181.282	208.266	291.117	1624206_at	5.81444	7.81946	-2.03064	2.3e-06	7.92e-05	CG11300		37760	FBgn0034901			protein binding GO:0005515	CG11300-RA /FEA=BDGP /GEN=CG11300 /DB_XREF=CG11300 FBgn0034901 /SEG=chr2R:+18795511,18796065 /MAP=59F7-59F7 /LEN=554 /DEF=(CG11300 gene symbol:CG11300 FBgn0034901 )	AY119070, FBtr0072090, FBtr0072090, GENSCAN00000029567, NM_137981
46.96	60.052	90.66	66.525	42.43	263.272	245.914	281.109	227.962	234.052	1635893_at	5.88535	7.96415	-2.03003	6.69e-06	0.000168	alpha-Est8	fragment I	40899	FBgn0015576			carboxylesterase activity GO:0004091, carboxylesterase activity GO:0004091, carboxylesterase activity GO:0004091, hydrolase activity GO:0016787	CG1121-RA /FEA=BDGP /SEG=chr3R:-3335083,3341410	AY121675, FBtr0081553, FBtr0081553, NM_079535	SNAP00000000515
38.278	70.744	243.456	66.764	60.196	654.664	83.799	792.65	380.186	39.62	1625212_at	6.26062	7.85054	-2.02474	0.137	0.235	CG4653		32650	FBgn0030776	proteolysis GO:0006508		catalytic activity GO:0003824, serine-type endopeptidase activity GO:0004252, serine-type endopeptidase activity GO:0004252, hydrolase activity GO:0016787	CG4653-RA /FEA=BDGP /GEN=CG4653 /DB_XREF=CG4653 FBgn0030776 /SEG=chrX:+16435107,16436175 /MAP=15A3-15A3 /LEN=765 /DEF=(CG4653 gene symbol:CG4653 FBgn0030776 (GO:0004252 serine-type endopeptidase))	AY070506, FBtr0074321, FBtr0074321, NM_132922, SNAP00000011991	GENSCAN00000025761
134.622	121.893	191.883	169.586	82.312	487.437	640.543	475.575	504.118	721.413	1624884_at	7.07105	9.12361	-2.0143	3e-05	0.000484	CG32712, DsimGD24571	---, ---	318165	FBgn0052712				CG32712-RA /FEA=BDGP /GEN=CG32712 /DB_XREF=CG32712 FBgn0052712 /SEG=chrX:-8172065,8172595 /MAP=7E9-7E9 /LEN=477 /DEF=(CG32712 gene symbol:CG32712 FBgn0052712 )	BT022258, FBtr0300386, FBtr0300386, GENSCAN00000039715, NM_167155, SNAP00000006718
37.124	33.753	71.893	70.48	24.143	172.688	194.818	182.178	218.253	180.169	1635442_a_at	5.43834	7.56206	-1.99777	0.000147	0.00152	GRHR	hormone receptor	33942	FBgn0025595	signal transduction GO:0007165, G-protein coupled receptor protein signaling pathway GO:0007186, G-protein coupled receptor protein signaling pathway GO:0007186, G-protein coupled receptor protein signaling pathway GO:0007186, lipid catabolic process GO:0016042, carbohydrate homeostasis GO:0033500, lipid homeostasis GO:0055088, triglyceride homeostasis GO:0070328	integral to plasma membrane GO:0005887, integral to membrane GO:0016021, integral to membrane GO:0016021	peptide receptor activity GO:0001653, signal transducer activity GO:0004871, receptor activity GO:0004872, G-protein coupled receptor activity GO:0004930, G-protein coupled receptor activity GO:0004930, gonadotropin-releasing hormone receptor activity GO:0004968, neuropeptide receptor activity GO:0008188, neuropeptide receptor activity GO:0008188	CG11325-RB /FEA=BDGP /GEN=GRHR /DB_XREF=CG11325 FBgn0025595 /SEG=chr2L:-6703507,6708399 /MAP=27A1-27A1 /LEN=2617 /DEF=(CG11325 gene symbol:GRHR FBgn0025595 (GO:0007186 G-protein coupled receptor protein signaling pathway) (GO:0008188 neuropeptide receptor) (GO:0004968 gonadotropin-releasing hormone receptor) (GO:0016021 integral to membrane) (GO:0004930 G-protein coupled receptor))	AF077299, AY060325, FBtr0079308, FBtr0079308, FBtr0079309, FBtr0079309, FBtr0079310, FBtr0079310, NM_058039, NM_164705, NM_205917
23.906	23.601	278.083	17.654	16.779	752.416	17.93	548.69	89.955	16.179	1636460_at	5.09399	6.66533	-1.98497	0.295	0.413	Jon65Ai	Jonah 65A	38685	FBgn0035667	proteolysis GO:0006508, proteolysis GO:0006508		catalytic activity GO:0003824, serine-type endopeptidase activity GO:0004252, serine-type endopeptidase activity GO:0004252, serine-type endopeptidase activity GO:0004252, protein binding GO:0005515, hydrolase activity GO:0016787	CG10475-RA /FEA=BDGP /GEN=CG10475 /DB_XREF=CG10475 FBgn0035667 /SEG=chr3L:-6012891,6013734 /MAP=65A4-65A4 /LEN=843 /DEF=(CG10475 gene symbol:CG10475 FBgn0035667 (GO:0004252 serine-type endopeptidase))	AY118988, FBtr0077067, FBtr0077067, GENSCAN00000022649, NM_139758, SNAP00000018785
31.417	33.891	54.623	41.051	33.494	151.917	162.561	124.584	154.983	173.939	1636659_at	5.25059	7.25427	-1.98148	2.07e-06	7.29e-05	Cpr65Ec	CG8634	38775	FBgn0035737			structural constituent of chitin-based cuticle GO:0005214, structural constituent of cuticle GO:0042302	CG8634-RA /FEA=BDGP /GEN=CG8634 /DB_XREF=CG8634 FBgn0035737 /SEG=chr3L:+7052737,7053372 /MAP=65E4-65E4 /LEN=563 /DEF=(CG8634 gene symbol:CG8634 FBgn0035737 )	BT015995, FBtr0076909, FBtr0076909, GENSCAN00000028757, NM_139820, SNAP00000001430
42.507	70.212	106.854	84.96	43.551	333.435	185.091	437.095	251.007	163.768	1630375_at	6.02722	8.00245	-1.97709	0.000715	0.00484	Mec2	Mec2	32905	FBgn0030993		membrane GO:0016020		CG7635-RA /FEA=BDGP /GEN=CG7635 /DB_XREF=CG7635 FBgn0030993 /SEG=chrX:+18918994,18921153 /MAP=18A6-18A6 /LEN=1238 /DEF=(CG7635 gene symbol:CG7635 FBgn0030993 )	AY061599, FBtr0074669, FBtr0074669, GENSCAN00000040015, NM_133129, SNAP00000016226
32.715	53.583	343.809	46.691	27.135	499.195	91.701	846.635	524.884	21.347	1634515_at	5.90165	7.73194	-1.97694	0.163	0.265	CG8093		36686	FBgn0033999	lipid metabolic process GO:0006629, lipid metabolic process GO:0006629		triglyceride lipase activity GO:0004806, triglyceride lipase activity GO:0004806, lipase activity GO:0016298, hydrolase activity GO:0016787	CG8093-RA /FEA=BDGP /GEN=CG8093 /DB_XREF=CG8093 FBgn0033999 /SEG=chr2R:-10278056,10279325 /MAP=51E7-51E7 /LEN=1197 /DEF=(CG8093 gene symbol:CG8093 FBgn0033999 (GO:0004806 triacylglycerol lipase))	BT022292, FBtr0087401, FBtr0087401, GENSCAN00000024141, NM_137176, SNAP00000008385
70.501	65.225	62.508	50.18	76.936	278.536	253.88	233.66	276.988	228.726	1626710_at	6.00951	7.98583	-1.9668	1.8e-07	1.64e-05	SA	Stromalin	33974	FBgn0020616		condensed nuclear chromosome, centromeric region GO:0000780; spindle pole GO:0000922; nucleus GO:0005634; nucleus GO:0005634; centromeric heterochromatin GO:0005721; cohesin complex GO:0008278; cohesin complex GO:0008278; transcriptionally active chromatin GO:0035327	binding GO:0005488	CG3423-RA /FEA=BDGP /GEN=SA /DB_XREF=CG3423 FBgn0020616 /SEG=chr2L:+6942670,6946821 /MAP=27C7-27C7 /LEN=3619 /DEF=(CG3423 gene symbol:SA FBgn0020616 (GO:0005634 nucleus))	AY061410, FBtr0079349, FBtr0079349, GENSCAN00000040102, NM_057920, SNAP00000014627, Y14277
374.79	360.186	375.93	356.899	350.849	1379.67	1490.16	1450.57	1421.38	1349.77	1626725_at	8.50619	10.4691	-1.96323	5.7e-12	5.4e-08	CG2970		37807	FBgn0034936		membrane GO:0016020		CG2970-RA /FEA=BDGP /GEN=CG2970 /DB_XREF=CG2970 FBgn0034936 /SEG=chr2R:+18992768,18996029 /MAP=60A13-60A13 /LEN=1356 /DEF=(CG2970 gene symbol:CG2970 FBgn0034936 )	FBtr0072145, FBtr0072145, GENSCAN00000033980, NM_138009, SNAP00000007294
20.36	45.904	314.577	54.723	38.082	768.975	72.067	676.08	285.024	44.003	1636798_at	5.83812	7.75471	-1.96264	0.11	0.2	CG13482		39577	FBgn0036419			protein binding GO:0005515	CG13482-RA /FEA=BDGP /GEN=CG13482 /DB_XREF=CG13482 FBgn0036419 /SEG=chr3L:+14278316,14278625 /MAP=70D5-70D5 /LEN=309 /DEF=(CG13482 gene symbol:CG13482 FBgn0036419 )	BT024389, FBtr0075744, FBtr0075744, NM_140443, SNAP00000011030
17.28	24.804	41.551	20.472	19.755	201.413	22.594	201.52	41.045	13.318	1639394_at	4.55603	5.78022	-1.95397	0.182	0.288	m1	E(spl) region transcript m1	43154	FBgn0002578	multicellular organismal development GO:0007275, nervous system development GO:0007399, cell differentiation GO:0030154		serine-type endopeptidase inhibitor activity GO:0004867, serine-type endopeptidase inhibitor activity GO:0004867, peptidase inhibitor activity GO:0030414	CG8342-RA /FEA=BDGP /GEN=m1 /DB_XREF=CG8342 FBgn0002578 /SEG=chr3R:+21829811,21830548 /MAP=96F10-96F10 /LEN=675 /DEF=(CG8342 gene symbol:m1 FBgn0002578 (GO:0004867 serine protease inhibitor))	AY113480, FBtr0084957, FBtr0084957, NM_079783, SNAP00000001282	GENSCAN00000027595
134.196	171.369	346.188	135.447	100.013	931.051	308.229	1284.48	602.886	303.04	1638278_s_at	7.33004	9.18733	-1.95072	0.00699	0.0267	Myo61F	myosin61F	38153	FBgn0010246	determination of left/right symmetry GO:0007368, mesoderm development GO:0007498, microvillus organization GO:0032528, defense response to bacterium GO:0042742	cytoplasm GO:0005737, cytoplasm GO:0005737, brush border GO:0005903, myosin complex GO:0016459, myosin complex GO:0016459	nucleotide binding GO:0000166; motor activity GO:0003774; motor activity GO:0003774; actin binding GO:0003779; actin binding GO:0003779; calmodulin binding GO:0005516; ATP binding GO:0005524; ATPase activity, coupled GO:0042623	CG9155-RC /FEA=BDGP /GEN=Myo61F /DB_XREF=CG9155 FBgn0010246 /SEG=chr3L:+1299110,1310252 /MAP=61F6-61F6 /LEN=3596 /DEF=(CG9155 gene symbol:Myo61F FBgn0010246 (GO:0003774 motor) (GO:0005737 cytoplasm) (GO:0003779 actin binding) (GO:0016459 myosin) (GO:0008570 myosin ATPase))	AY069044, FBtr0072672, FBtr0072672, FBtr0072673, FBtr0072673, FBtr0072674, FBtr0072674, FBtr0072675, FBtr0072675, GENSCAN00000039987, NM_057586, NM_167870, NM_167871, NM_167872, SNAP00000008992, U07596
26.288	27.164	23.19	31.158	39.161	117.555	120.482	100.797	120.724	108.322	1629919_at	4.85365	6.82399	-1.95015	5.78e-07	3.27e-05	Cpr100A	CG12045	43657	FBgn0039805			structural constituent of chitin-based cuticle GO:0005214, protein binding GO:0005515, structural constituent of cuticle GO:0042302, identical protein binding GO:0042802	CG12045-RA /FEA=BDGP /GEN=CG12045 /DB_XREF=CG12045 FBgn0039805 /SEG=chr3R:+26682610,26684274 /MAP=100A6-100A6 /LEN=1378 /DEF=(CG12045 gene symbol:CG12045 FBgn0039805 )	AY070569, FBtr0085710, FBtr0085710, NM_143572
237.479	245.987	220.326	222.532	244.409	883.071	887.709	881.497	934.187	903.679	1623080_at	7.86972	9.81027	-1.93935	1.92e-11	9.07e-08	CG18410		42953	FBgn0039226				CG18410-RA /FEA=BDGP /GEN=CG18410 /DB_XREF=CG18410 FBgn0039226 /SEG=chr3R:-20613835,20616047 /MAP=96A22-96A22 /LEN=1611 /DEF=(CG18410 gene symbol:CG18410 FBgn0039226 )	AY051686, FBtr0084741, FBtr0084741, NM_143030	SNAP00000015682, GENSCAN00000026671, AY119230, NM_143029, NM_206567, FBtr0084696, FBtr0084697, FBtr0084696, FBtr0084697
26.623	26.001	52.781	25.123	20.715	196.116	28.335	241.353	93.557	20.22	1637485_at	4.83611	6.24812	-1.93814	0.0994	0.186	CG10827		42482	FBgn0038845	metabolic process GO:0008152		catalytic activity GO:0003824, alkaline phosphatase activity GO:0004035, alkaline phosphatase activity GO:0004035, hydrolase activity GO:0016787, phosphatase activity GO:0016791	CG10827-RA /FEA=BDGP /GEN=CG10827 /DB_XREF=CG10827 FBgn0038845 /SEG=chr3R:-16830897,16832726 /MAP=93B3-93B3 /LEN=1672 /DEF=(CG10827 gene symbol:CG10827 FBgn0038845 (GO:0004035 alkaline phosphatase))	AY058746, FBtr0084048, FBtr0084048, GENSCAN00000037681, NM_142674, SNAP00000007012
17.905	18.341	28.849	19.47	22.059	128.268	22.531	178	62.266	17.003	1629201_at	4.39123	5.80414	-1.93628	0.0713	0.146	CG5550	Fibrinogen-like	36883	FBgn0034160	signal transduction GO:0007165	proteinaceous extracellular matrix GO:0005578, extracellular space GO:0005615	receptor binding GO:0005102	CG5550-RA /FEA=BDGP /GEN=CG5550 /DB_XREF=CG5550 FBgn0034160 /SEG=chr2R:+11880315,11881306 /MAP=53D1-53D1 /LEN=928 /DEF=(CG5550 gene symbol:CG5550 FBgn0034160 (GO:0005578 extracellular matrix))	AY071350, FBtr0087033, FBtr0087033, GENSCAN00000033553, NM_137316, SNAP00000009921
18.849	37.916	133.16	25.26	24.765	270.519	61.091	380.367	186.466	19.824	1630778_at	5.16544	6.88714	-1.93618	0.101	0.188	CG10116		39515	FBgn0036367	lipid metabolic process GO:0006629		catalytic activity GO:0003824, lipoprotein lipase activity GO:0004465, lipoprotein lipase activity GO:0004465, hydrolase activity GO:0016787	CG10116-RA /FEA=BDGP /GEN=CG10116 /DB_XREF=CG10116 FBgn0036367 /SEG=chr3L:-13413773,13414806 /MAP=70B1-70B1 /LEN=920 /DEF=(CG10116 gene symbol:CG10116 FBgn0036367 (GO:0004465 lipoprotein lipase))	AY070495, FBtr0075824, FBtr0075824, GENSCAN00000028182, NM_140395, SNAP00000016706
50.038	70.11	650.399	50.702	51.349	1457.89	59.028	1269.75	508.203	41.431	1625948_at	6.49359	8.21304	-1.93486	0.225	0.337	CG17633, DsecCG17633	---, ---	34297	FBgn0032144	proteolysis GO:0006508	extracellular region GO:0005576, extracellular space GO:0005615	carboxypeptidase activity GO:0004180, metallocarboxypeptidase activity GO:0004181, metallocarboxypeptidase activity GO:0004181, peptidase activity GO:0008233, metallopeptidase activity GO:0008237, zinc ion binding GO:0008270, hydrolase activity GO:0016787, metal ion binding GO:0046872	CG17633-RA /FEA=BDGP /GEN=CG17633 /DB_XREF=CG17633 FBgn0032144 /SEG=chr2L:+9761295,9762644 /MAP=30C8-30C8 /LEN=1349 /DEF=(CG17633 gene symbol:CG17633 FBgn0032144 (GO:0004182 carboxypeptidase A))	AY070608, FBtr0079868, FBtr0079868, GENSCAN00000037881, NM_135466, SNAP00000014661
42.336	29.769	31.382	39.722	43.577	128.191	163.612	141.599	147.992	131.45	1626477_at	5.20575	7.14994	-1.9322	3.96e-07	2.55e-05	CG7236		33798	FBgn0031730	cytokinesis GO:0000910, protein phosphorylation GO:0006468, protein phosphorylation GO:0006468, protein phosphorylation GO:0006468		nucleotide binding GO:0000166, protein kinase activity GO:0004672, protein serine/threonine kinase activity GO:0004674, protein serine/threonine kinase activity GO:0004674, cyclin-dependent protein kinase activity GO:0004693, cyclin-dependent protein kinase activity GO:0004693, ATP binding GO:0005524, transferase activity GO:0016740	CG7236-RA /FEA=BDGP /GEN=CG7236 /DB_XREF=CG7236 FBgn0031730 /SEG=chr2L:+5704471,5705768 /MAP=25F3-25F3 /LEN=1179 /DEF=(CG7236 gene symbol:CG7236 FBgn0031730 (GO:0006468 protein amino acid phosphorylation) (GO:0004674 protein serinethreonine kinase) (GO:0004693 cyclin-dependent protein kinase))	BT025101, FBtr0079133, FBtr0079133, FBtr0302950, GENSCAN00000030604, NM_135106, SNAP00000005699
81.074	190.483	950.273	91.917	60.998	1735.38	169.177	2266.2	968.003	87.318	1624979_at	7.25197	9.13531	-1.92656	0.149	0.249	CG18594		42644	FBgn0038973			protein binding GO:0005515	CG18594-RA /FEA=BDGP /GEN=CG18594 /DB_XREF=CG18594 FBgn0038973 /SEG=chr3R:+18282468,18283066 /MAP=94A16-94A16 /LEN=598 /DEF=(CG18594 gene symbol:CG18594 FBgn0038973 )	AY119094, FBtr0084255, FBtr0084255, GENSCAN00000034882, NM_142794, SNAP00000010118
326.807	287.977	490.386	421.7	307.89	1209.48	1568.43	1157.31	1340.59	1692.56	1637955_a_at	8.48924	10.4291	-1.92523	4.85e-06	0.000134	CG1827		35989	FBgn0033431	protein deglycosylation GO:0006517	lysosome GO:0005764	N4-(beta-N-acetylglucosaminyl)-L-asparaginase activity GO:0003948, N4-(beta-N-acetylglucosaminyl)-L-asparaginase activity GO:0003948, hydrolase activity GO:0016787	CG1827-RA /FEA=BDGP /GEN=CG1827 /DB_XREF=CG1827 FBgn0033431 /SEG=chr2R:+4649737,4651234 /MAP=45F5-45F5 /LEN=1444 /DEF=(CG1827 gene symbol:CG1827 FBgn0033431 (GO:0003948 N4-(beta-N-acetylglucosaminyl)-L-asparaginase))	FBtr0088529, FBtr0088529, FBtr0273243, FBtr0273243, GENSCAN00000026879, NM_136660, NM_165684, SNAP00000012064	BT011404
41.645	37.078	38.953	41.318	37.823	145.687	147.789	138.941	151.669	163.396	1627281_at	5.29722	7.22189	-1.92518	2.7e-10	3.41e-07	CG3117		33484	FBgn0031471	proteolysis GO:0006508		catalytic activity GO:0003824, serine-type endopeptidase activity GO:0004252, serine-type endopeptidase activity GO:0004252, hydrolase activity GO:0016787	CG3117-RA /FEA=BDGP /GEN=CG3117 /DB_XREF=CG3117 FBgn0031471 /SEG=chr2L:-2838652,2840019 /MAP=23B4-23B5 /LEN=1128 /DEF=(CG3117 gene symbol:CG3117 FBgn0031471 (GO:0004252 serine-type endopeptidase))	BT125600, FBtr0300356, FBtr0300356, GENSCAN00000027166, NM_134878, SNAP00000010222
58.488	55.029	47.69	61.148	55.182	240.216	205.282	187.81	240.82	173.732	1626599_at	5.78963	7.69906	-1.91669	1.42e-07	1.46e-05	CG17050		36482	FBgn0033831				CG17050-RA /FEA=BDGP /GEN=CG17050 /DB_XREF=CG17050 FBgn0033831 /SEG=chr2R:-8454566,8456348 /MAP=50A3-50A3 /LEN=1521 /DEF=(CG17050 gene symbol:CG17050 FBgn0033831 )	FBtr0087719, FBtr0087719, GENSCAN00000021979, NM_137025, SNAP00000016044
66.48	59.46	64.787	82.288	61.883	248.603	302.394	170.788	282.362	259.749	1635300_at	6.05608	7.95529	-1.91608	2.93e-06	9.42e-05	VhaM9.7-a	Vacuolar H[+] ATPase subunit M9.7-a	38521	FBgn0035521	ATP synthesis coupled proton transport GO:0015986, ATP hydrolysis coupled proton transport GO:0015991	plasma membrane GO:0005886; vacuolar proton-transporting V-type ATPase complex GO:0016471; proton-transporting V-type ATPase, V0 domain GO:0033179	hydrogen-exporting ATPase activity, phosphorylative mechanism GO:0008553; hydrogen-exporting ATPase activity, phosphorylative mechanism GO:0008553; hydrogen ion transmembrane transporter activity GO:0015078; hydrolase activity GO:0016787	CG1268-RA /FEA=BDGP /GEN=CG1268 /DB_XREF=CG1268 FBgn0035521 /SEG=chr3L:+4243419,4243859 /MAP=64A12-64A12 /LEN=440 /DEF=(CG1268 gene symbol:CG1268 FBgn0035521 (GO:0000260 hydrogen-translocating V-type ATPase) (GO:0016471 hydrogen-translocating V-type ATPase complex))	BT023045, FBtr0073230, FBtr0073230, FBtr0113136, FBtr0113136, FBtr0113137, FBtr0113137, GENSCAN00000031354, NM_001104029, NM_001104030, NM_139625, SNAP00000013650
17.55	17.953	24.703	16.242	21.607	66.032	79.874	73.032	83.366	62.858	1633880_s_at	4.27626	6.18212	-1.89687	6.24e-07	3.4e-05	Ir76a	Ionotropic receptor 76a	40157	FBgn0260874	transport GO:0006810, ion transport GO:0006811	membrane GO:0016020, integral to membrane GO:0016021	receptor activity GO:0004872, ionotropic glutamate receptor activity GO:0004970, ion channel activity GO:0005216, extracellular-glutamate-gated ion channel activity GO:0005234, extracellular-glutamate-gated ion channel activity GO:0005234	CG8533-RB /FEA=BDGP /GEN=CG8533 /DB_XREF=CG8533 FBgn0036907 /SEG=chr3L:+19719879,19721967 /MAP=76C5-76C5 /LEN=1751 /DEF=(CG8533 gene symbol:CG8533 FBgn0036907 (GO:0005234 glutamate-gated ion channel))	AY061057, FBtr0301603, FBtr0301603, FBtr0301604, FBtr0301604, FBtr0301605, FBtr0301605, FBtr0301606, FBtr0301606, FBtr0301607, FBtr0301607, FJ495546, GENSCAN00000033013, NM_001104177, NM_001144510, NM_140891, NM_168817, NM_168818, SNAP00000001156
35.466	122.58	283.218	45.745	31.638	623.502	25.954	849.402	387.81	36.977	1639295_at	6.14618	7.50404	-1.89102	0.299	0.417	CG4734		36477	FBgn0033826				CG4734-RA /FEA=BDGP /GEN=CG4734 /DB_XREF=CG4734 FBgn0033826 /SEG=chr2R:-8361948,8363181 /MAP=50A1-50A1 /LEN=978 /DEF=(CG4734 gene symbol:CG4734 FBgn0033826 )	AY119017, FBtr0087754, FBtr0087754, GENSCAN00000021994, NM_137020, SNAP00000016092
57.805	131.562	273.868	50.847	41.901	652.982	89.396	885.523	350.026	77.113	1639478_at	6.40941	8.06873	-1.88605	0.0977	0.184	CG5091, CG5096	---, ---	34409, 34410	FBgn0032235	protein N-linked glycosylation GO:0006487	endoplasmic reticulum GO:0005783, endoplasmic reticulum membrane GO:0005789	protein binding GO:0005515, protein binding GO:0005515, glucosyltransferase activity GO:0046527	CG5096-RA /FEA=BDGP /GEN=CG5096 /DB_XREF=CG5096 FBgn0032235 /SEG=chr2L:+10374661,10377139 /MAP=31D11-31D11 /LEN=1666 /DEF=(CG5096 gene symbol:CG5096 FBgn0032235 )	AY113506, FBtr0080006, FBtr0080006, FBtr0113034, FBtr0113034, GENSCAN00000040696, NM_001103671, NM_164918, SNAP00000015524
14.96	39.863	406.818	25.309	11.333	535.565	13.863	718.661	557.854	14.435	1636583_at	5.21046	7.06448	-1.88496	0.284	0.402	CG5932		40267	FBgn0036996	lipid metabolic process GO:0006629		triglyceride lipase activity GO:0004806, triglyceride lipase activity GO:0004806, hydrolase activity GO:0016787	CG5932-RA /FEA=BDGP /GEN=CG5932 /DB_XREF=CG5932 FBgn0036996 /SEG=chr3L:+20379236,20380812 /MAP=77C4-77C4 /LEN=1461 /DEF=(CG5932 gene symbol:CG5932 FBgn0036996 (GO:0004806 triacylglycerol lipase))	AY052062, FBtr0078196, FBtr0078196, GENSCAN00000038132, NM_140972, SNAP00000007895
129.896	595.534	161.418	123.566	47.962	1137.66	470.2	1594.16	301.206	403.856	1635398_at	7.22137	9.31197	-1.88424	0.0228	0.0635	CG10587, Scp2	---, Calexcitin	40318, 42015	FBgn0020907	proteolysis GO:0006508	sarcoplasmic reticulum GO:0016529	catalytic activity GO:0003824, GTPase activity GO:0003924, GTPase activity GO:0003924, endopeptidase activity GO:0004175, serine-type endopeptidase activity GO:0004252, calcium ion binding GO:0005509, calcium ion binding GO:0005509, calcium ion binding GO:0005509, protein binding GO:0005515	CG14904-RA /FEA=BDGP /GEN=Scp2 /DB_XREF=CG14904 FBgn0020907 /SEG=chr3R:-12400276,12409400 /MAP=89D4-89D4 /LEN=1286 /DEF=(CG14904 gene symbol:Scp2 FBgn0020907 (GO:0016529 sarcoplasmic reticulum) (GO:0005509 calcium ion binding) (GO:0003925 small monomeric GTPase))	AF014952, AF093240, BT012494, BT025915, FBtr0083361, FBtr0083361, NM_079657	SNAP00000008094, GENSCAN00000024427
20.75	80.391	567.645	52.581	22.878	802.558	82.611	1092.07	752.062	17.512	1639401_at	6.01705	7.95891	-1.88391	0.218	0.33	LvpH	maltase	35824	FBgn0002570	carbohydrate metabolic process GO:0005975, glucose metabolic process GO:0006006, metabolic process GO:0008152		catalytic activity GO:0003824; alpha-glucosidase activity GO:0004558; alpha-glucosidase activity GO:0004558; alpha-glucosidase activity GO:0004558; hydrolase activity GO:0016787; hydrolase activity, acting on glycosyl bonds GO:0016798; cation binding GO:0043169	CG8696-RA /FEA=BDGP /GEN=LvpH /DB_XREF=CG8696 FBgn0002570 /SEG=chr2R:-3510407,3512646 /MAP=44D1-44D1 /LEN=1828 /DEF=(CG8696 gene symbol:LvpH FBgn0002570 (GO:0006006 glucose metabolism) (GO:0004558 alpha-glucosidase))	AY070626, FBtr0088759, FBtr0088759, GENSCAN00000025136, NM_057279, SNAP00000000229
25.15	27.359	28.409	24.917	22.658	82.969	131.552	66.111	97.333	92.064	1636676_at	4.67916	6.51805	-1.87106	5e-06	0.000136	CG2150		43745	FBgn0003065				CG2150-RA /FEA=BDGP /GEN=CG2150 /DB_XREF=CG2150 FBgn0003065 /SEG=chr3R:-27578391,27579854 /MAP=100C3-100C3 /LEN=1164 /DEF=(CG2150 gene symbol:CG2150 FBgn0003065 )	AY119132, FBtr0085859, FBtr0085859, NM_143635	SNAP00000009631, GENSCAN00000038873
37.518	29.672	29.112	36.495	29.308	99.285	143.412	95.063	145.184	110.023	1640657_at	5.00939	6.86635	-1.87102	2.03e-06	7.16e-05	RhoGAP102A	RhoGAP102A	43781	FBgn0259216	signal transduction GO:0007165	intracellular GO:0005622	Rho GTPase activator activity GO:0005100	CG1748-RA /FEA=BDGP /GEN=RhoGAP102A /DB_XREF=CG1748 FBgn0039898 /SEG=chr4:+281054,281876 /MAP=102B3-102B3 /LEN=708 /DEF=(CG1748 gene symbol:RhoGAP102A FBgn0039898 (GO:0005100 Rho GTPase activator))	FBtr0299722, FBtr0299722, FBtr0299723, FBtr0299723, NM_001038713, NM_143657	GENSCAN00000023024
23.237	41.732	82.995	25.902	28.652	206.322	48.321	314.853	137.007	34.1	1636387_at	5.16639	6.75434	-1.87065	0.0523	0.117	CG10300		42798	FBgn0039107	transport GO:0006810	intracellular GO:0005622	transporter activity GO:0005215, vitamin E binding GO:0008431	CG10300-RA /FEA=BDGP /GEN=CG10300 /DB_XREF=CG10300 FBgn0039107 /SEG=chr3R:+19527907,19529693 /MAP=95A10-95A10 /LEN=1483 /DEF=(CG10300 gene symbol:CG10300 FBgn0039107 (GO:0008431 tocopherol binding))	AY071631, FBtr0084445, FBtr0084445, NM_142917	SNAP00000006039, GENSCAN00000031661, M68897, X56161, NM_001170231, NM_057302, FBtr0084472, FBtr0301445, FBtr0301445, FBtr0084472
16.176	24.126	17.99	16.922	21.77	60.79	74.653	64.23	75.867	74.932	1632625_a_at	4.26052	6.1252	-1.85348	5.15e-07	2.99e-05	CG8960		38280	FBgn0035315				CG8960-RA /FEA=BDGP /GEN=CG8960 /DB_XREF=CG8960 FBgn0035315 /SEG=chr3L:+2177641,2178736 /MAP=62D2-62D2 /LEN=1034 /DEF=(CG8960 gene symbol:CG8960 FBgn0035315 )	AY060762, BT015984, FBtr0072871, FBtr0072871, FBtr0072872, FBtr0072872, NM_139441, NM_167937	SNAP00000006838, GENSCAN00000030225
63.852	70.837	74.609	68.969	70.035	248.036	295.653	232.686	257.086	224.67	1629713_at	6.12045	7.96844	-1.85287	1.06e-08	2.94e-06	Psf1	Psf1	38136	FBgn0035194	DNA replication GO:0006260, positive regulation of S phase of mitotic cell cycle GO:0045750	GINS complex GO:0000811, nucleus GO:0005634	protein binding GO:0005515, 3'-5' DNA helicase activity GO:0043138	CG9187-RA /FEA=BDGP /GEN=CG9187 /DB_XREF=CG9187 FBgn0035194 /SEG=chr3L:-1227694,1228303 /MAP=61F4-61F4 /LEN=609 /DEF=(CG9187 gene symbol:CG9187 FBgn0035194 )	BT025002, FBtr0072731, FBtr0072731, GENSCAN00000040008, NM_138242, SNAP00000008960
32.474	35.346	33.185	30.067	37.36	105.913	140.736	103.933	121.527	135.256	1636567_at	5.07014	6.91355	-1.8504	1.04e-07	1.17e-05	CG31199		42456	FBgn0051199	proteolysis GO:0006508		catalytic activity GO:0003824, serine-type endopeptidase activity GO:0004252, serine-type endopeptidase activity GO:0004252, hydrolase activity GO:0016787	CG31199-RA /FEA=BDGP /GEN=CG31199 /DB_XREF=CG31199 FBgn0051199 /SEG=chr3R:-16568538,16569608 /MAP=92F10-92F10 /LEN=1013 /DEF=(CG31199 gene symbol:CG31199 synonyms:(CG17837) FBgn0051199 )	FBtr0083930, FBtr0083930, GENSCAN00000021973, NM_169917, SNAP00000012860
167.065	214.511	165.216	169.51	182.667	743.094	621.315	588.941	759.794	528.423	1627282_at	7.48314	9.32672	-1.85035	3.69e-07	2.42e-05	CG15548		43667	FBgn0039812				CG15548-RA /FEA=BDGP /GEN=CG15548 /DB_XREF=CG15548 FBgn0039812 /SEG=chr3R:+26774894,26777339 /MAP=100B1-100B1 /LEN=2445 /DEF=(CG15548 gene symbol:CG15548 FBgn0039812 )	FBtr0085731, FBtr0085731, GENSCAN00000036878, NM_143579, SNAP00000007144
61.572	50.258	67.72	51.637	44.708	467.424	46.906	355.941	75.242	47.222	1630320_at	5.76996	6.93813	-1.84729	0.148	0.249	betaTry	betaTrypsin	47901	FBgn0010357	proteolysis GO:0006508, proteolysis GO:0006508	extracellular region GO:0005576, extracellular region GO:0005576, extracellular space GO:0005615	catalytic activity GO:0003824, serine-type endopeptidase activity GO:0004252, serine-type endopeptidase activity GO:0004252, peptidase activity GO:0008233, serine-type peptidase activity GO:0008236, hydrolase activity GO:0016787	CG18211-RA /FEA=BDGP /GEN=betaTry /DB_XREF=CG18211 FBgn0010357 /SEG=chr2R:+6411067,6411865 /MAP=47F4-47F4 /LEN=798 /DEF=(CG18211 gene symbol:betaTry FBgn0010357 (GO:0005576 extracellular) (GO:0004295 trypsin) (GO:0006508 proteolysis and peptidolysis))	BT016077, FBtr0088122, FBtr0088122, GENSCAN00000023408, NM_080165, SNAP00000021203	SNAP00000006132, GENSCAN00000036520
15.107	13.694	16.151	16.535	13.377	45.234	63.309	45.125	59.284	55.05	1624859_at	3.89907	5.73036	-1.8399	2.88e-07	2.11e-05	rpr	reaper	40015	FBgn0011706	embryonic development via the syncytial blastoderm GO:0001700, apoptosis GO:0006915, apoptosis GO:0006915, apoptosis GO:0006915, apoptosis GO:0006915, apoptosis GO:0006915, apoptosis GO:0006915, induction of apoptosis GO:0006917, induction of apoptosis GO:0006917, induction of apoptosis GO:0006917, response to DNA damage stimulus GO:0006974, cell death GO:0008219, induction of apoptosis by ionic …	cytoplasm GO:0005737, mitochondrion GO:0005739, mitochondrial outer membrane GO:0005741	protein binding GO:0005515, phospholipid binding GO:0005543	CG4319-RA /FEA=BDGP /GEN=rpr /DB_XREF=CG4319 FBgn0011706 /SEG=chr3L:-18346431,18347282 /MAP=75C6-75C6 /LEN=851 /DEF=(CG4319 gene symbol:rpr FBgn0011706 (GO:0016506 apoptosis activator) (GO:0005737 cytoplasm) (GO:0006915 apoptosis) (GO:0008632 apoptotic program) (GO:0006917 induction of apoptosis) (GO:0008627 induction of apoptosis by ionic changes) (GO:0012501 programmed cell death) (GO:0006974 r…	BT029413, FBtr0075120, FBtr0075120, L31631, NM_079414	SNAP00000001640, GENSCAN00000039774
9.777	8.813	10.054	11.828	9.451	47.626	23.145	53.196	29.286	25.366	1626665_at	3.31264	5.07529	-1.83911	0.000118	0.0013	CG7408		39991	FBgn0036765	metabolic process GO:0008152		catalytic activity GO:0003824, N-acetylgalactosamine-4-sulfatase activity GO:0003943, N-acetylgalactosamine-4-sulfatase activity GO:0003943, sulfuric ester hydrolase activity GO:0008484, hydrolase activity GO:0016787	CG7408-RB /FEA=BDGP /GEN=CG7408 /DB_XREF=CG7408 FBgn0036765 /SEG=chr3L:+17827979,17832532 /MAP=75A8-75A8 /LEN=3166 /DEF=(CG7408 gene symbol:CG7408 FBgn0036765 (GO:0003943 N-acetylgalactosamine-4-sulfatase))	AY119112, FBtr0075142, FBtr0075142, FBtr0300281, FBtr0300281, FBtr0300282, FBtr0300282, NM_001169991, NM_001169992, NM_140763
161.492	234.618	359.551	211.834	164.941	795.619	814.635	713.345	894.372	781.048	1633631_at	7.75843	9.63968	-1.82022	2.41e-05	0.000416	CG9682		43602	FBgn0039760				CG9682-RA /FEA=BDGP /GEN=CG9682 /DB_XREF=CG9682 FBgn0039760 /SEG=chr3R:+26066009,26067923 /MAP=99E3-99E3 /LEN=1660 /DEF=(CG9682 gene symbol:CG9682 FBgn0039760 )	AY061535, FBtr0085617, FBtr0085617, NM_143528	BT050559, SNAP00000000505, GENSCAN00000029354
61.18	116.548	231.562	53.131	63.129	503.545	134.17	739.72	347.456	130.311	1625278_s_at	6.47334	8.20825	-1.81968	0.027	0.0719	CG31004		43688	FBgn0051004	cell-matrix adhesion GO:0007160	membrane GO:0016020, integral to membrane GO:0016021		CG31004-RA /FEA=BDGP /GEN=CG31004 /DB_XREF=CG31004 FBgn0051004 /SEG=chr3R:-26994670,27010850 /MAP=100B2-100B3 /LEN=4734 /DEF=(CG31004 gene symbol:CG31004 synonyms:(CG12074 CG15560) FBgn0051004 )	FBtr0085779, FBtr0085779, FBtr0085780, FBtr0085780, FBtr0300961, FBtr0300961, NM_001170311, NM_170539, NM_170540	SNAP00000008161, GENSCAN00000025177
28.705	47.264	1028.88	50.931	25.625	1429.96	42.599	1762.72	888.891	36.207	1624506_at	6.15254	8.33043	-1.81621	0.208	0.319	Jon25Biii	Jonah 25B	33706	FBgn0031653	proteolysis GO:0006508, proteolysis GO:0006508		catalytic activity GO:0003824, endopeptidase activity GO:0004175, serine-type endopeptidase activity GO:0004252, hydrolase activity GO:0016787	CG8871-RA /FEA=BDGP /GEN=CG8871 /DB_XREF=CG8871 FBgn0031653 /SEG=chr2L:-4942517,4943334 /MAP=25B4-25B4 /LEN=817 /DEF=(CG8871 gene symbol:CG8871 FBgn0031653 (GO:0004263 chymotrypsin))	AY075474, AY113592, FBtr0079056, FBtr0079056, GENSCAN00000032290, NM_135037, SNAP00000010776
172.681	188.742	132.406	157.42	168.511	525.582	592.09	497.631	582.815	680.333	1638311_at	7.34725	9.16067	-1.81202	2.74e-07	2.08e-05	CG12817		41250	FBgn0037798			calcium ion binding GO:0005509, protein binding GO:0005515	CG12817-RA /FEA=BDGP /GEN=CG12817 /DB_XREF=CG12817 FBgn0037798 /SEG=chr3R:-6049179,6050456 /MAP=86A1-86A1 /LEN=1111 /DEF=(CG12817 gene symbol:CG12817 FBgn0037798 )	AY084179, FBtr0082243, NM_141729	NM_001043237, NM_001043236, FBtr0110952, FBtr0110952, FBtr0110953, SNAP00000012934, GENSCAN00000026075
36.826	51.666	97.616	50.238	33.594	242.178	124.813	282.174	193.365	105.138	1627354_at	5.64473	7.46706	-1.81174	0.00146	0.00826	CG11779, CG5835	---, ---	42296, 42298	FBgn0038682, FBgn0038683	protein targeting to mitochondrion GO:0006626, intracellular protein transport GO:0006886, protein transport GO:0015031	mitochondrial inner membrane presequence translocase complex GO:0005744, mitochondrial inner membrane presequence translocase complex GO:0005744	mitochondrial protein-transporting ATPase activity GO:0008566, P-P-bond-hydrolysis-driven protein transmembrane transporter activity GO:0015450, P-P-bond-hydrolysis-driven protein transmembrane transporter activity GO:0015450	CG5835-RA /FEA=BDGP /GEN=CG5835 /DB_XREF=CG5835 FBgn0038682 /SEG=chr3R:-14974366,14979419 /MAP=91F4-91F6 /LEN=1342 /DEF=(CG5835 gene symbol:CG5835 FBgn0038682 )	AY058409, AY089695, FBtr0083751, FBtr0083751, FBtr0100548, NM_001032023, NM_142528	SNAP00000012939, GENSCAN00000028668
31.899	40.615	30.216	30.295	33.687	88.148	149.348	90.56	105.289	147.398	1633077_at	5.05034	6.82139	-1.80054	1.11e-05	0.000244	Osi20	Osiris	40777	FBgn0037430				CG15188-RA /FEA=BDGP /GEN=CG15188 /DB_XREF=CG15188 FBgn0037430 /SEG=chr3R:+2165818,2167152 /MAP=83E4-83E4 /LEN=1268 /DEF=(CG15188 gene symbol:CG15188 FBgn0037430 )	AY071052, FBtr0081708, FBtr0081708, NM_141384	SNAP00000016395, GENSCAN00000023246
99.602	90.097	146.137	191.075	78.957	355.647	534.019	352.755	445.037	421.618	1640242_s_at	6.84073	8.70303	-1.79954	9.91e-05	0.00115								AF222049 /FEA=transposon /LEN=5249 /DESC=gb|AF222049|Transpac 5249bp Derived from AF222049 (AF222049.1) (Rel. 62, Last updated, Version 1).	Transposon.42	SNAP00000003608
15.517	18.57	21.141	19.752	17.883	43.373	21.087	208.13	29.748	20.866	1640355_at	4.20742	5.36323	-1.79927	0.0995	0.186	CG5246		42072	FBgn0038484	proteolysis GO:0006508, proteolysis GO:0006508		catalytic activity GO:0003824, serine-type endopeptidase activity GO:0004252, serine-type endopeptidase activity GO:0004252, protein binding GO:0005515, peptidase activity GO:0008233, serine-type peptidase activity GO:0008236, hydrolase activity GO:0016787	CG5246-RA /FEA=BDGP /GEN=CG5246 /DB_XREF=CG5246 FBgn0038484 /SEG=chr3R:+12961941,12962941 /MAP=89F1-89F1 /LEN=1000 /DEF=(CG5246 gene symbol:CG5246 FBgn0038484 (GO:0004252 serine-type endopeptidase))	AY119046, FBtr0083405, FBtr0083405, GENSCAN00000036881, NM_142346, SNAP00000012657
2147.97	1316.83	1677.25	1676.52	1559.93	5518.95	6277.62	5235.05	5778.25	6315.39	1632140_at	10.6924	12.5043	-1.79751	5.08e-07	2.97e-05				FBgn0053319				HDC03517 /FEA=HDP /SEG=chr2L:+20898724,20899187	FBtr0089858	SNAP00000005330
26.886	82.528	382.278	49.69	33.593	593.196	99.085	841.888	447.5	15.95	1639762_at	6.07981	7.67233	-1.79671	0.242	0.357	CG3734		42318	FBgn0038700	proteolysis GO:0006508		serine-type peptidase activity GO:0008236, serine-type peptidase activity GO:0008236	CG3734-RA /FEA=BDGP /GEN=CG3734 /DB_XREF=CG3734 FBgn0038700 /SEG=chr3R:+15213597,15215605 /MAP=92A3-92A3 /LEN=1621 /DEF=(CG3734 gene symbol:CG3734 FBgn0038700 (GO:0008236 serine-type peptidase))	AY084161, FBtr0083755, FBtr0083755, GENSCAN00000023718, NM_142545, SNAP00000000633
605.291	949.069	666.552	322.99	343.82	2737.76	827.916	3427.57	1287.29	1734.48	1638424_at	9.05466	10.7891	-1.79416	0.00633	0.0248	CG10514		43052	FBgn0039312				CG10514-RA /FEA=BDGP /GEN=CG10514 /DB_XREF=CG10514 FBgn0039312 /SEG=chr3R:-21094805,21096187 /MAP=96C9-96C9 /LEN=1320 /DEF=(CG10514 gene symbol:CG10514 FBgn0039312 )	BT015243, FBtr0084864, FBtr0084864, GENSCAN00000022220, NM_143114, SNAP00000003595
38.561	47.638	119.979	40.183	29.045	292.211	47.412	385.431	199.964	29.526	1637346_at	5.58769	6.97518	-1.79325	0.128	0.224	CG33514		3346239	FBgn0053514	transport GO:0006810	intracellular GO:0005622	transporter activity GO:0005215, protein binding GO:0005515, vitamin E binding GO:0008431	CG15018-RA /FEA=BDGP /GEN=CG15018 /DB_XREF=CG15018 FBgn0035536 /SEG=chr3L:+4345613,4346183 /MAP=64B4-64B4 /LEN=570 /DEF=(CG15018 gene symbol:CG15018 FBgn0035536 (GO:0008431 tocopherol binding))	BT012303, FBtr0091456, FBtr0091456, GENSCAN00000032277, NM_001014558, SNAP00000020838
55.597	67.166	207.734	61.205	62.048	498.982	71.444	659.117	274.845	63.13	1624092_at	6.29122	7.71374	-1.78851	0.109	0.198	Jon99Ci	Jonah 99C Alpha	43545	FBgn0003358	proteolysis GO:0006508, proteolysis GO:0006508, digestion GO:0007586		catalytic activity GO:0003824, endopeptidase activity GO:0004175, serine-type endopeptidase activity GO:0004252, serine-type endopeptidase activity GO:0004252, serine-type endopeptidase activity GO:0004252, peptidase activity GO:0008233, serine-type peptidase activity GO:0008236, hydrolase activity GO:0016787	CG31039-RA /FEA=BDGP /GEN=Ser99Dc /DB_XREF=CG31039 FBgn0003358 /SEG=chr3R:-25740312,25741273 /MAP=99C7-99C7 /LEN=904 /DEF=(CG31039 gene symbol:Ser99Dc synonyms:(CG17951) FBgn0003358 (GO:0007586 digestion) (GO:0004252 serine-type endopeptidase))	AY070605, FBtr0085511, FBtr0085511, GENSCAN00000030380, NM_079831, SNAP00000019364
213.776	234.979	272.261	339.201	238.228	992.707	676.894	1288.26	708.478	756.505	1626503_at	8.00148	9.7442	-1.76819	3.34e-05	0.000524	CG2254, DsecGM11216	---, ---	31726	FBgn0029994	metabolic process GO:0008152, oxidation-reduction process GO:0055114	lipid particle GO:0005811	catalytic activity GO:0003824, binding GO:0005488, oxidoreductase activity GO:0016491	CG2254-RA /FEA=BDGP /GEN=CG2254 /DB_XREF=CG2254 FBgn0029994 /SEG=chrX:-7817294,7820548 /MAP=7D6-7D6 /LEN=1402 /DEF=(CG2254 gene symbol:CG2254 FBgn0029994 (GO:0016491 oxidoreductase))	BT044131, FBtr0071116, FBtr0071116, GENSCAN00000024352, NM_132208, SNAP00000010329
12.071	17.801	51.252	17.14	16.466	121.109	18.118	170.589	65.585	15.144	1624596_at	4.31352	5.69398	-1.76725	0.12	0.213	CG31463		40978	FBgn0051463				CG31463-RA /FEA=BDGP /GEN=CG31463 /DB_XREF=CG31463 FBgn0051463 /SEG=chr3R:+4118087,4119346 /MAP=84F9-84F9 /LEN=1259 /DEF=(CG31463 gene symbol:CG31463 synonyms:(CG11673) FBgn0051463 )	AY119120, FBtr0081831, FBtr0081831, GENSCAN00000033843, NM_169215, SNAP00000008772
129.471	122.521	98.141	142.093	113.177	376.617	478.092	297.125	455.847	448.988	1636850_at	6.90866	8.66319	-1.76434	3.41e-06	0.000104				FBgn0085812				CG40338-RA /FEA=BDGP /GEN=CG40338 /DB_XREF=CG40338 FBgn0058338 /SEG=chr3h:-184843,185602 /LEN=614 /DEF=(CG40338 gene symbol:CG40338 FBgn0058338 )	FBtr0114267, FBtr0114267, NR_004368
414.477	476.951	349.893	549.095	409.415	1383.73	1613.47	1343.37	1566.24	1549.89	1630645_at	8.76439	10.5386	-1.76114	4.86e-07	2.89e-05	CG3528		33436	FBgn0031430			protein binding GO:0005515	CG3528-RA /FEA=BDGP /GEN=CG3528 /DB_XREF=CG3528 FBgn0031430 /SEG=chr2L:-2509762,2510604 /MAP=22F4-22F4 /LEN=789 /DEF=(CG3528 gene symbol:CG3528 FBgn0031430 )	BT099985, FBtr0077781, FBtr0077781, GENSCAN00000034154, NM_134842, SNAP00000004211
60.653	211.24	128.904	333.133	176.084	545.606	781.017	391.853	556.189	805.907	1627271_at	7.29909	9.2178	-1.75924	0.00282	0.0136	CG13422, CG7655	---, ---	37313, 42128	FBgn0034511	defense response to Gram-negative bacterium GO:0050829	nucleus GO:0005634, nuclear envelope GO:0005635, nuclear inner membrane GO:0005637, membrane GO:0016020, integral to membrane GO:0016021	protein binding GO:0005515	CG13422-RA /FEA=BDGP /GEN=CG13422 /DB_XREF=CG13422 FBgn0034511 /SEG=chr2R:+15590038,15590538 /MAP=57A4-57A4 /LEN=500 /DEF=(CG13422 gene symbol:CG13422 FBgn0034511 (GO:0008225 Gram-negative antibacterial peptide))	BT003593, FBtr0086214, FBtr0086214, GENSCAN00000041057, NM_137639, SNAP00000002085
118.867	23.278	189.055	714.559	259.944	876.774	563.495	1249.91	782.466	943.503	1641552_at	7.29994	9.73914	-1.75796	0.0189	0.0553	Cyp4g1	Cytochrome P450 A1	30986	FBgn0010019	lipid metabolic process GO:0006629, oxidation-reduction process GO:0055114	endoplasmic reticulum GO:0005783, endoplasmic reticulum membrane GO:0005789, microsome GO:0005792, microsome GO:0005792, membrane GO:0016020, membrane GO:0016020	monooxygenase activity GO:0004497, iron ion binding GO:0005506, electron carrier activity GO:0009055, electron carrier activity GO:0009055, electron carrier activity GO:0009055, oxidoreductase activity GO:0016491, heme binding GO:0020037, metal ion binding GO:0046872	CG3972-RA /FEA=BDGP /GEN=Cyp4g1 /DB_XREF=CG3972 FBgn0010019 /SEG=chrX:-224486,226771 /MAP=1B3-1B4 /LEN=2285 /DEF=(CG3972 gene symbol:Cyp4g1 FBgn0010019 (GO:0015034 cytochrome P450) (GO:0005792 microsome) (GO:0016020 membrane))	AY058294, FBtr0070099, FBtr0070099, NM_080292	SNAP00000000119, GENSCAN00000028891
17.732	28.856	34.331	16.818	20.397	114.276	27.167	165.725	54.5	33.438	1640344_at	4.50456	5.96089	-1.74182	0.0274	0.0728	CG18480		34920	FBgn0028518			protein binding GO:0005515	CG18480-RA /FEA=BDGP /SEG=chr2L:+15608167,15610709	AY061554, BT001673, FBtr0080755, FBtr0080755, NM_135917
52.959	79.309	134.703	51.149	32.292	360.503	76.254	457.752	195.682	76.411	1630679_at	5.95992	7.49062	-1.73519	0.0448	0.104	CG42249	CG1961	32043	FBgn0259101	nucleotide catabolic process GO:0009166		nucleotide binding GO:0000166; protein binding GO:0005515; 5'-nucleotidase activity GO:0008253; 5'-nucleotidase activity GO:0008253; hydrolase activity GO:0016787; hydrolase activity, acting on ester bonds GO:0016788; metal ion binding GO:0046872	CG1961-RA /FEA=BDGP /GEN=CG1961 /DB_XREF=CG1961 FBgn0030264 /SEG=chrX:+10845414,10848954 /MAP=10A4-10A4 /LEN=1674 /DEF=(CG1961 gene symbol:CG1961 FBgn0030264 (GO:0008253 5-nucleotidase))	FBtr0299513, FBtr0299513, GENSCAN00000040967, NM_132455, SNAP00000019602
37.864	70.676	144.709	40.262	29.648	319.235	33.771	512.907	174.815	34.923	1636343_at	5.75682	6.99491	-1.73489	0.211	0.322	CG6283		43250	FBgn0039474	lipid metabolic process GO:0006629		catalytic activity GO:0003824, triglyceride lipase activity GO:0004806, triglyceride lipase activity GO:0004806, protein binding GO:0005515, phosphatidylcholine 1-acylhydrolase activity GO:0008970, hydrolase activity GO:0016787	CG6283-RA /FEA=BDGP /GEN=CG6283 /DB_XREF=CG6283 FBgn0039474 /SEG=chr3R:-22835318,22836465 /MAP=97D14-97D14 /LEN=1089 /DEF=(CG6283 gene symbol:CG6283 FBgn0039474 (GO:0004806 triacylglycerol lipase))	AY071511, FBtr0085151, FBtr0085151, GENSCAN00000040786, NM_143267, SNAP00000012581
25.809	36.486	31.664	34.043	31.219	86.115	122.122	88.367	96.065	136.378	1623552_s_at	4.9835	6.70064	-1.73237	4.21e-06	0.000121	CG2893		3354992	FBgn0040030	transmembrane transport GO:0055085	membrane GO:0016020, integral to membrane GO:0016021	protein binding GO:0005515; calcium, potassium:sodium antiporter activity GO:0008273	CG2893-RB /FEA=BDGP /GEN=CG2893 /DB_XREF=CG2893 FBgn0058147 /SEG=chrXh:-170776,181813 /LEN=2007 /DEF=(CG2893 gene symbol:CG2893 synonyms:(CG40147) FLAGGED_PROBLEMATIC FBgn0058147 (GO:0008273 calcium, potassium:sodium antiporter))	AY084156, BT099914, FBtr0113768, FBtr0113768, FBtr0113769, FBtr0113769, FBtr0301132, FBtr0301132, FBtr0301133, FBtr0301133, NM_001015260, NM_001015261, NM_001015262, NM_001015263, SNAP00000016628	GENSCAN00000040046
33.968	28.752	33.977	40.015	35.472	95.845	118.909	111.488	116.321	125.583	1637997_at	5.09785	6.82231	-1.72231	1.41e-07	1.45e-05	CG32155		317887	FBgn0052155	glutamine metabolic process GO:0006541		catalytic activity GO:0003824, omega peptidase activity GO:0008242, omega peptidase activity GO:0008242, hydrolase activity GO:0016787, gamma-glutamyl-peptidase activity GO:0034722	CG32155-RA /FEA=BDGP /GEN=CG32155 /DB_XREF=CG32155 FBgn0052155 /SEG=chr3L:+16183655,16185120 /MAP=72D10-72D10 /LEN=1122 /DEF=(CG32155 gene symbol:CG32155 synonyms:(CG5082) FBgn0052155 )	BT021298, FBtr0075459, FBtr0075459, GENSCAN00000031520, NM_168655, SNAP00000021750
20.344	29.009	29.392	24.009	26.443	123.703	29.146	170.643	62.535	39.511	1623744_at	4.67854	6.10031	-1.71972	0.0201	0.0577	CG30411		246600	FBgn0050411				CG30411-RA /FEA=BDGP /GEN=CG30411 /DB_XREF=CG30411 FBgn0050411 /SEG=chr2R:+18459512,18460806 /MAP=59D11-59D11 /LEN=1231 /DEF=(CG30411 gene symbol:CG30411 FBgn0050411 )	AY070971, FBtr0072016, FBtr0072016, NM_166605
43.372	79.95	98.657	44.435	46.804	209.66	212.377	208.146	170.605	226.764	1630258_at	5.88125	7.67668	-1.71397	0.000113	0.00126	GstD2	Glutathione S transferase D2	48335	FBgn0010038			glutathione transferase activity GO:0004364, glutathione transferase activity GO:0004364, glutathione transferase activity GO:0004364, glutathione transferase activity GO:0004364, glutathione peroxidase activity GO:0004602, transferase activity GO:0016740	CG4181-RA /FEA=BDGP /GEN=GstD2 /DB_XREF=CG4181 FBgn0010038 /SEG=chr3R:+8197738,8198386 /MAP=87B8-87B8 /LEN=648 /DEF=(CG4181 gene symbol:GstD2 FBgn0010038 (GO:0006803 glutathione conjugation reaction) (GO:0004602 glutathione peroxidase) (GO:0004364 glutathione transferase))	BT030973, FBtr0082569, FBtr0082569, GENSCAN00000028207, NM_080173, SNAP00000015579
47.427	24.113	30.73	25.023	43.559	118.599	144.316	94.837	101.443	101.174	1632204_at	5.03821	6.79113	-1.71363	5.97e-05	0.000806	Mmp1	Matrix metalloproteinase 1	37949	FBgn0035049	instar larval development GO:0002168; proteolysis GO:0006508; cell adhesion GO:0007155; open tracheal system development GO:0007424; imaginal disc eversion GO:0007561; metabolic process GO:0008152; basement membrane disassembly GO:0034769; dorsal trunk growth, open tracheal system GO:0035001; salivary gland cell autophagic cell death GO:0035071; regulation of tube length, open tracheal system GO:…	dendrite GO:0030425, extracellular matrix GO:0031012	metalloendopeptidase activity GO:0004222, metalloendopeptidase activity GO:0004222, metalloendopeptidase activity GO:0004222, metalloendopeptidase activity GO:0004222, calcium ion binding GO:0005509, peptidase activity GO:0008233, metallopeptidase activity GO:0008237, zinc ion binding GO:0008270, hydrolase activity GO:0016787, metal ion binding GO:0046872	CG4859-RB /FEA=BDGP /GEN=Mmp1 /DB_XREF=CG4859 FBgn0035049 /SEG=chr2R:-19718233,19730942 /MAP=60D13-60D14 /LEN=2396 /DEF=(CG4859 gene symbol:Mmp1 FBgn0035049 (GO:0004222 metalloendopeptidase) (GO:0007424 tracheal system development (sensu Insecta)))	AF271666, FBtr0273264, FBtr0273264, FBtr0304006, FBtr0304007, NM_079128
14.604	20.271	21.767	16.976	20.136	60.25	59.85	81.12	56.515	49.718	1630100_at	4.21418	5.92289	-1.71341	4.34e-06	0.000123	CG31607		318843	FBgn0051607				CG31607-RA /FEA=BDGP /GEN=CG31607 /DB_XREF=CG31607 FBgn0051607 /SEG=chr2L:+8141180,8147838 /MAP=28E7-28E7 /LEN=2681 /DEF=(CG31607 gene symbol:CG31607 FBgn0051607 )	BT003515, FBtr0079579, FBtr0079579, NM_164793	SNAP00000003401, GENSCAN00000038668
25.393	27.27	85.891	28.844	28.256	189.277	36.169	256.967	128.448	29.502	1638775_at	5.10614	6.52685	-1.71059	0.082	0.162	Mdr50	Multi drug resistance 50	36582	FBgn0010241	transport GO:0006810, drug transport GO:0015893, transmembrane transport GO:0055085	integral to membrane GO:0016021	nucleotide binding GO:0000166; ATP binding GO:0005524; drug transmembrane transporter activity GO:0015238; drug transmembrane transporter activity GO:0015238; hydrolase activity GO:0016787; ATPase activity GO:0016887; nucleoside-triphosphatase activity GO:0017111; ATPase activity, coupled GO:0042623; ATPase activity, uncoupled GO:0042624; ATPase activity, coupled to transmembrane movement of subs…	CG8523-RA /FEA=BDGP /GEN=Mdr50 /DB_XREF=CG8523 FBgn0010241 /SEG=chr2R:+9311687,9316113 /MAP=50E6-50E6 /LEN=3864 /DEF=(CG8523 gene symbol:Mdr50 FBgn0010241 (GO:0008559 xenobiotic-transporting ATPase) (GO:0015239 multidrug transporter))	BT021362, FBtr0087537, FBtr0087537, GENSCAN00000034587, NM_079016, SNAP00000009761
16.973	35.415	76.107	24.421	16.427	159.831	37.439	217.358	116.428	20.486	1636175_a_at	4.82588	6.30613	-1.70352	0.0899	0.173	CG9084		36172	FBgn0033582				CG9084-RA /FEA=BDGP /GEN=CG9084 /DB_XREF=CG9084 FBgn0033582 /SEG=chr2R:-6282260,6283942 /MAP=47E1-47E1 /LEN=859 /DEF=(CG9084 gene symbol:CG9084 FBgn0033582 )	AY071050, FBtr0088197, FBtr0088197, GENSCAN00000029640, NM_136796, SNAP00000007278
61.997	57.985	66.04	67.498	64.765	203.169	192.073	218.834	191.696	223.957	1627589_s_at	5.99018	7.6831	-1.69387	2.94e-09	1.33e-06	C1GalTA	core 1 beta1,3-galactosyltransferase	34215	FBgn0032078	protein glycosylation GO:0006486; glycolipid biosynthetic process GO:0009247; O-glycan processing, core 1 GO:0016267; central nervous system morphogenesis GO:0021551	membrane GO:0016020, integral to membrane GO:0016021, integral to membrane GO:0016021	glycoprotein-N-acetylgalactosamine 3-beta-galactosyltransferase activity GO:0016263; glycoprotein-N-acetylgalactosamine 3-beta-galactosyltransferase activity GO:0016263; glycoprotein-N-acetylgalactosamine 3-beta-galactosyltransferase activity GO:0016263; glycoprotein-N-acetylgalactosamine 3-beta-galactosyltransferase activity GO:0016263; transferase activity GO:0016740; transferase activity, tran…	CG9520-RB /FEA=BDGP /GEN=CG9520 /DB_XREF=CG9520 FBgn0032078 /SEG=chr2L:-8935684,8943431 /MAP=29F5-29F5 /LEN=2212 /DEF=(CG9520 gene symbol:CG9520 FBgn0032078 )	AY061283, FBtr0079788, FBtr0079788, FBtr0079789, FBtr0079789, FBtr0079790, FBtr0079790, NM_135414, NM_164839, NM_164840	GENSCAN00000026890, SNAP00000016843
82.246	95.029	400.72	108.389	53.372	821.409	93.124	912.367	473.205	87.684	1629565_s_at	6.81534	8.27942	-1.69055	0.14	0.238	CG30160, Tsp42Eb	---, tetraspanin 42E	246490, 59177	FBgn0042086, FBgn0050160		membrane GO:0016020, integral to membrane GO:0016021, integral to membrane GO:0016021		CG30160-RA /FEA=BDGP /GEN=CG30160 /DB_XREF=CG30160 FBgn0050160 /SEG=chr2R:+2066119,2066924 /MAP=42E5-42E5 /LEN=669 /DEF=(CG30160 gene symbol:CG30160 FBgn0050160 )	AF274015, AY060629, FBtr0086176, FBtr0086177, FBtr0086177, FBtr0086178, FBtr0086178, FBtr0303441, GENSCAN00000023082, GENSCAN00000023155, NM_080272, NM_165503, NM_165504, SNAP00000007083, SNAP00000007246, SNAP00000019479
24.775	20.325	30.33	23.855	24.318	74.449	71.246	82.131	94.705	73.307	1623050_at	4.61578	6.29881	-1.6792	5.98e-07	3.31e-05	HLH54F	HLH54F	37027	FBgn0022740	regulation of transcription, DNA-dependent GO:0006355	nucleus GO:0005634, nucleus GO:0005634	sequence-specific DNA binding transcription factor activity GO:0003700, transcription regulator activity GO:0030528	CG5005-RA /FEA=BDGP /GEN=HLH54F /DB_XREF=CG5005 FBgn0022740 /SEG=chr2R:+12821141,12824242 /MAP=54E8-54E8 /LEN=1066 /DEF=(CG5005 gene symbol:HLH54F FBgn0022740 (GO:0003700 transcription factor) (GO:0005634 nucleus))	BT028855, FBtr0089547, FBtr0089547, GENSCAN00000038349, NM_057954, SNAP00000016156
34.03	29.549	28.095	27.554	31.81	105.817	55.975	169.732	82.883	68.167	1624953_at	4.91232	6.48066	-1.67584	0.000545	0.00395	Cyp12c1	Cyp12c1	40037	FBgn0036806	oxidation-reduction process GO:0055114	mitochondrion GO:0005739, mitochondrion GO:0005739, mitochondrion GO:0005739, membrane GO:0016020, mitochondrial membrane GO:0031966	monooxygenase activity GO:0004497, iron ion binding GO:0005506, electron carrier activity GO:0009055, electron carrier activity GO:0009055, electron carrier activity GO:0009055, oxidoreductase activity GO:0016491, heme binding GO:0020037, metal ion binding GO:0046872	CG4120-RA /FEA=BDGP /GEN=Cyp12c1 /DB_XREF=CG4120 FBgn0036806 /SEG=chr3L:-18633403,18635198 /MAP=75D6-75D6 /LEN=1618 /DEF=(CG4120 gene symbol:Cyp12c1 FBgn0036806 (GO:0005739 mitochondrion) (GO:0015034 cytochrome P450))	AY058426, FBtr0075091, FBtr0075091, GENSCAN00000022564, NM_140795, SNAP00000020085
35.559	84.454	478.997	76.45	43.467	905.139	116.475	851.063	376.39	43.925	1625671_at	6.43089	8.08641	-1.67331	0.163	0.266	lectin-37Da, lectin-37Db	lectin-37Da, lectin-37Db	3346221, 3346222	FBgn0053532, FBgn0053533			binding GO:0005488, sugar binding GO:0005529, galactose binding GO:0005534	CG9978-RA /FEA=BDGP /GEN=CG9978 /DB_XREF=CG9978 FBgn0032778 /SEG=chr2L:+19396395,19397763 /MAP=37D6-37D6 /LEN=893 /DEF=(CG9978 gene symbol:CG9978 FBgn0032778 )	AB190812, BT023386, BT032983, BT100146, FBtr0091498, FBtr0091498, FBtr0091499, FBtr0091499, FBtr0302361, FBtr0302361, FBtr0302362, FBtr0302362, GENSCAN00000028379, NM_001014489, NM_001014490, SNAP00000015549, SNAP00000015562
23.082	15.422	14.108	18.532	12.496	46.563	59.554	43.998	57.696	58.8	1639466_s_at	4.02988	5.72495	-1.67247	1.39e-05	0.000284	CG30101		36950	FBgn0050101				CT34188 /FEA=sim4 /SEG=chr2R:-12472119,12472321	AY069544, FBtr0086963, FBtr0086963, NM_137361, SNAP00000006991	GENSCAN00000027260
113.237	117.301	101.237	123.41	88.737	322.573	373.943	320.544	318.674	393.667	1625075_at	6.75553	8.42826	-1.6688	2.77e-07	2.08e-05	Nep2	Neprilysin 2	40588	FBgn0027570	proteolysis GO:0006508		metalloendopeptidase activity GO:0004222, metalloendopeptidase activity GO:0004222, metalloendopeptidase activity GO:0004222, metallopeptidase activity GO:0008237, metallopeptidase activity GO:0008237, hydrolase activity GO:0016787	CG9761-RA /FEA=BDGP /GEN=Nep2 /DB_XREF=CG9761 FBgn0027570 /SEG=chr3R:-545517,557594 /MAP=82D2-82D2 /LEN=2759 /DEF=(CG9761 gene symbol:Nep2 FBgn0027570 (GO:0008237 metallopeptidase) (GO:0004222 metalloendopeptidase) (GO:0016511 endothelin-converting enzyme))	BT120170, FBtr0078891, FBtr0078891, GENSCAN00000040000, NM_079503, SNAP00000004558
30.266	27.618	26.903	30.374	34.692	85.688	102.405	91.345	104.625	89.803	1625536_at	4.89963	6.56204	-1.66093	5.05e-08	7.59e-06	CG15730		32200	FBgn0030395				CG15730-RA /FEA=BDGP /GEN=CG15730 /DB_XREF=CG15730 FBgn0030395 /SEG=chrX:-12225053,12227257 /MAP=11A12-11A12 /LEN=2204 /DEF=(CG15730 gene symbol:CG15730 FBgn0030395 )	AY075242, FBtr0073667, FBtr0073667, GENSCAN00000030751, NM_132576, SNAP00000011128
65.401	120.72	354.948	69.259	43.502	567.239	126.163	905.662	363.306	87.254	1628581_at	6.59503	8.1804	-1.64837	0.0917	0.176	CG3884		36429	FBgn0033786			protein binding GO:0005515	CG3884-RB /FEA=BDGP /GEN=CG3884 /DB_XREF=CG3884 FBgn0033786 /SEG=chr2R:-8015111,8017000 /MAP=49E4-49E4 /LEN=1066 /DEF=(CG3884 gene symbol:CG3884 FBgn0033786 )	BT089028, FBtr0087799, FBtr0087799, FBtr0302321, FBtr0302321, GENSCAN00000034540, NM_001169662, NM_136986, SNAP00000001645
97.153	169.902	445.627	172.364	37.848	987.528	96.455	1191.78	464.198	148.495	1639737_at	7.09638	8.56625	-1.64606	0.153	0.254	CG34330		2768869	FBgn0085359				CG33254-RA /FEA=BDGP /SEG=chrX:-18799218,18799871	AY089663, FBtr0112532, FBtr0112532, NM_001103559	SNAP00000016736, GENSCAN00000036211
61.065	168.074	729.423	131.028	53.53	1081.5	192.083	1611.57	629.83	53.568	1625374_at	7.12237	8.67216	-1.64236	0.205	0.315	CG9466		34205	FBgn0032068	carbohydrate metabolic process GO:0005975, mannose metabolic process GO:0006013, metabolic process GO:0008152	lysosome GO:0005764	catalytic activity GO:0003824; hydrolase activity, hydrolyzing O-glycosyl compounds GO:0004553; alpha-mannosidase activity GO:0004559; alpha-mannosidase activity GO:0004559; zinc ion binding GO:0008270; mannosidase activity GO:0015923; hydrolase activity GO:0016787; hydrolase activity, acting on glycosyl bonds GO:0016798; carbohydrate binding GO:0030246; cation binding GO:0043169	CG9466-RA /FEA=BDGP /GEN=CG9466 /DB_XREF=CG9466 FBgn0032068 /SEG=chr2L:-8765178,8768492 /MAP=29F1-29F1 /LEN=3070 /DEF=(CG9466 gene symbol:CG9466 FBgn0032068 (GO:0004559 alpha-mannosidase) (GO:0005764 lysosome))	AY058271, FBtr0079742, FBtr0079742, GENSCAN00000024226, NM_135408, SNAP00000011889
60.585	67.255	60.869	178.225	57.958	259.148	355.313	179.54	245.629	285.314	1638238_at	6.25092	8.0151	-1.64076	0.000961	0.00607	CG5778		42598	FBgn0038930				CG5778-RA /FEA=BDGP /GEN=CG5778 /DB_XREF=CG5778 FBgn0038930 /SEG=chr3R:-17902056,17903083 /MAP=94A1-94A2 /LEN=660 /DEF=(CG5778 gene symbol:CG5778 FBgn0038930 )	FBtr0084182, FBtr0084182, FBtr0113265, FBtr0113265, GENSCAN00000028590, NM_001104397, NM_142751	SNAP00000009709
20.568	20.308	21.781	16.966	17.07	98.071	20.394	109.72	46.877	25.547	1624945_a_at	4.26587	5.59388	-1.6364	0.0284	0.0746	CG10910		37052	FBgn0034289				CG10910-RA /FEA=BDGP /GEN=CG10910 /DB_XREF=CG10910 FBgn0034289 /SEG=chr2R:+13083982,13086140 /MAP=55B1-55B1 /LEN=1374 /DEF=(CG10910 gene symbol:CG10910 FLAGGED_PROBLEMATIC FBgn0034289 )	AY071214, FBtr0089630, FBtr0089630, NM_137436	GENSCAN00000032441, SNAP00000014349
627.617	547.331	845.711	742.793	662.086	2456.95	1552.45	2961.3	2038.64	1626.78	1640303_a_at	9.40434	11.0112	-1.63457	5.26e-05	0.00073	pst	pastrel	38818	FBgn0035770	learning or memory GO:0007611, olfactory learning GO:0008355	lipid particle GO:0005811, cytosol GO:0005829		CG8588-RA /FEA=BDGP /GEN=CG8588 /DB_XREF=CG8588 FBgn0035770 /SEG=chr3L:-7316801,7319792 /MAP=65F6-65F7 /LEN=2463 /DEF=(CG8588 gene symbol:CG8588 FBgn0035770 )	AY060816, FBtr0273398, FBtr0273398, FBtr0273399, FBtr0273399, GENSCAN00000029472, NM_168207, NM_168209, SNAP00000001944
175.514	145.98	231.51	211.789	132.164	499.982	583.748	569.555	546.347	581.858	1626164_at	7.45453	9.11736	-1.63275	6.08e-06	0.000157	CG31380		318701	FBgn0051380				CG31380-RA /FEA=BDGP /GEN=CG31380 /DB_XREF=CG31380 FBgn0051380 /SEG=chr3R:-21603197,21604542 /MAP=96F3-96F3 /LEN=1221 /DEF=(CG31380 gene symbol:CG31380 synonyms:(CG4964) FBgn0051380 )	BT012338, FBtr0084918, FBtr0084918, GENSCAN00000040645, NM_170242, SNAP00000008725
53.78	39.91	35.365	58.617	40.511	115.719	147.863	118.123	173.987	143.133	1633833_at	5.48508	7.11016	-1.61474	1.59e-05	0.000311	CG18213		42055	FBgn0038470			zinc ion binding GO:0008270, metal ion binding GO:0046872	CG18213-RA /FEA=BDGP /GEN=CG18213 /DB_XREF=CG18213 FBgn0038470 /SEG=chr3R:-12862130,12865939 /MAP=89E10-89E10 /LEN=3000 /DEF=(CG18213 gene symbol:CG18213 FBgn0038470 )	BT003585, FBtr0083429, FBtr0083429, NM_142332
22.383	20.865	32.794	14.379	18.453	95.603	33.33	120.531	53.729	29.44	1639395_at	4.39089	5.83566	-1.61127	0.0121	0.0398	CG31269		318653	FBgn0051269	proteolysis GO:0006508		catalytic activity GO:0003824, serine-type endopeptidase activity GO:0004252, serine-type endopeptidase activity GO:0004252, peptidase activity GO:0008233, serine-type peptidase activity GO:0008236, hydrolase activity GO:0016787	CG31269-RA /FEA=BDGP /GEN=CG31269 /DB_XREF=CG31269 FBgn0051269 /SEG=chr3R:+12952867,12953629 /MAP=89F1-89F1 /LEN=762 /DEF=(CG31269 gene symbol:CG31269 synonyms:(CG5233) FBgn0051269 )	BT022930, FBtr0113401, FBtr0113401, GENSCAN00000036901, NM_001104348, SNAP00000012411
77.376	89.784	74.856	81.444	69.664	312.153	159.145	415.771	181.819	131.689	1637046_at	6.29166	7.76946	-1.61067	0.00164	0.00898	l(2)03659	Hsp related	47905	FBgn0010549	transport GO:0006810, transport GO:0006810, transport GO:0006810, multicellular organismal development GO:0007275, multicellular organismal development GO:0007275, transmembrane transport GO:0055085	membrane GO:0016020, integral to membrane GO:0016021, integral to membrane GO:0016021, ATP-binding cassette (ABC) transporter complex GO:0043190	nucleotide binding GO:0000166; transporter activity GO:0005215; ATP binding GO:0005524; ATP binding GO:0005524; ATPase activity GO:0016887; nucleoside-triphosphatase activity GO:0017111; ATPase activity, coupled to transmembrane movement of substances GO:0042626; ATPase activity, coupled to transmembrane movement of substances GO:0042626; ATPase activity, coupled to transmembrane movement of subs…	CG8799-RA /FEA=BDGP /GEN=l(2)03659 /DB_XREF=CG8799 FBgn0010549 /SEG=chr2R:+4451089,4455765 /MAP=45D1-45D1 /LEN=4035 /DEF=(CG8799 gene symbol:l(2)03659 synonyms:(CG11803) FBgn0010549 (GO:0004009 ATP-binding cassette (ABC) transporter))	FBtr0302504, FBtr0302504, GENSCAN00000022477, NM_136638, SNAP00000006300
9.345	8.256	10.908	7.901	8.947	42.524	8.057	57.266	21.146	9.392	1632659_at	3.17209	4.37876	-1.60929	0.0675	0.141				FBgn0031140	dorsal closure GO:0007391, central nervous system development GO:0007417, peripheral nervous system development GO:0007422, intestinal cholesterol absorption GO:0030299	membrane GO:0016020, integral to membrane GO:0016021	protein binding GO:0005515, hedgehog receptor activity GO:0008158	CG12092-RA /FEA=BDGP /GEN=CG12092 /DB_XREF=CG12092 FBgn0031140 /SEG=chrX:+20607460,20611796 /MAP=19E5-19E5 /LEN=3672 /DEF=(CG12092 gene symbol:CG12092 FBgn0031140 (GO:0005886 plasma membrane))	FBtr0077239, FBtr0077239, GENSCAN00000036506, NM_134573, SNAP00000020212
471.944	488.669	494.66	441.437	447.47	1345.64	1473.73	1300.14	1473.88	1545.27	1628887_a_at	8.87144	10.4766	-1.60657	2.65e-09	1.26e-06	CG32112		317860	FBgn0052112				CG32112-RB /FEA=BDGP /GEN=CG32112 /DB_XREF=CG32112 FBgn0052112 /SEG=chr3L:+12699351,12702710 /MAP=69E1-69E1 /LEN=1820 /DEF=(CG32112 gene symbol:CG32112 synonyms:(CG10982) FBgn0052112 )	BT003454, FBtr0075915, FBtr0075915, FBtr0075917, FBtr0075917, FBtr0301047, FBtr0301047, NM_168506, NM_168507, NM_168508, SNAP00000020525	GENSCAN00000029791
13.859	14.526	18.362	13.651	14.498	61.76	26.985	85.326	29.242	24.639	1626455_s_at	3.89614	5.32209	-1.60577	0.00479	0.0202	CG34005		3885597	FBgn0054005				Stencil:2R:13111357:13112534:GENSCAN /FEA=stencil /SEG=chr2R:+13111357,13112534	FBtr0300216, FBtr0300216, GENSCAN00000032408, NM_001038868, SNAP00000014298
50.521	47.132	55.665	50.578	53.794	149.632	164.687	126.205	174.007	169.751	1625275_at	5.68519	7.28375	-1.60574	1.47e-07	1.48e-05	CG32037		326183	FBgn0052037				CG32037-RA /FEA=BDGP /GEN=CG32037 /DB_XREF=CG32037 FBgn0052037 /SEG=chr3L:-9447326,9449723 /MAP=67B9-67B9 /LEN=1519 /DEF=(CG32037 gene symbol:CG32037 synonyms:(CG3426) FBgn0052037 )	AY061241, FBtr0076469, FBtr0076469, NM_140069	SNAP00000018167, GENSCAN00000027204
22.873	25.594	67.253	20.428	23.782	149.463	23.359	186.112	105.776	21.732	1632584_at	4.83783	6.09524	-1.60483	0.127	0.222	CG3344		38083	FBgn0035154	proteolysis GO:0006508		carboxypeptidase activity GO:0004180, serine-type carboxypeptidase activity GO:0004185, serine-type carboxypeptidase activity GO:0004185, hydrolase activity GO:0016787	CG3344-RA /FEA=BDGP /GEN=CG3344 /DB_XREF=CG3344 FBgn0035154 /SEG=chr3L:-666570,668577 /MAP=61C8-61C8 /LEN=1470 /DEF=(CG3344 gene symbol:CG3344 FBgn0035154 (GO:0004185 serine carboxypeptidase) (GO:0004186 carboxypeptidase C))	AY051562, FBtr0072609, FBtr0072609, GENSCAN00000032188, NM_138207, SNAP00000010069
91.651	93.885	83.61	92.052	82.923	226.414	286.355	222.106	317.97	296.041	1641690_a_at	6.47092	8.0604	-1.60274	5.98e-07	3.3e-05	CG14929, CG4970	---, ---	3771749, 3772412	FBgn0032364, FBgn0032365			protein binding GO:0005515	CG32953-RB /FEA=BDGP /GEN=CG32953 /DB_XREF=CG32953 FBgn0052953 /SEG=chr2L:+11507324,11510317 /MAP=32F2-32F2 /LEN=2535 /DEF=(CG32953 gene symbol:CG32953 FLAGGED_PROBLEMATIC FBgn0052953 )	AY060477, FBtr0080240, FBtr0080240, FBtr0100456, FBtr0100456, NM_135662, NM_135663	GENSCAN00000029255
361.854	354.044	378.044	436.272	332.504	1064.64	1310.64	805.327	1518.3	927.537	1634861_at	8.53515	10.0982	-1.59481	2.19e-05	0.000391	CG17177		39601	FBgn0036440				CG17177-RA /FEA=BDGP /GEN=CG17177 /DB_XREF=CG17177 FBgn0036440 /SEG=chr3L:-14646192,14650558 /MAP=70F1-70F1 /LEN=4002 /DEF=(CG17177 gene symbol:CG17177 FBgn0036440 )	FBtr0075710, FBtr0075710, GENSCAN00000039135, NM_140458
845.613	809.37	817.46	815.692	778.81	2366.04	2648.97	2283.18	2544.05	2437.01	1638942_at	9.6673	11.26	-1.5942	2.71e-10	3.21e-07	CG30499		35692	FBgn0050499	carbohydrate metabolic process GO:0005975, metabolic process GO:0008152		catalytic activity GO:0003824, ribulose-phosphate 3-epimerase activity GO:0004750, isomerase activity GO:0016853	CG30499-RA /FEA=BDGP /GEN=CG30499 /DB_XREF=CG30499 FBgn0050499 /SEG=chr2R:-2625332,2626650 /MAP=43E1-43E1 /LEN=1060 /DEF=(CG30499 gene symbol:CG30499 synonyms:(CG1364) FBgn0050499 )	AY061110, FBtr0088954, FBtr0088954, GENSCAN00000026099, NM_136454, SNAP00000004632
244.325	134.977	169.742	87.13	250.597	410.908	815.165	588.39	582.211	263.761	1639694_s_at	7.36615	8.95655	-1.58503	0.00391	0.0174	Arc1, CG10102	Arc1, ---	36595, 36596	FBgn0033926, FBgn0033927	behavioral response to starvation GO:0042595		nucleic acid binding GO:0003676, zinc ion binding GO:0008270	CG10102-RA /FEA=BDGP /GEN=CG10102 /DB_XREF=CG10102 FBgn0033927 /SEG=chr2R:-9425029,9425727 /MAP=50F6-50F6 /LEN=549 /DEF=(CG10102 gene symbol:CG10102 FBgn0033927 )	AY061464, FBtr0087559, FBtr0087559, FBtr0087560, FBtr0087560, GENSCAN00000035333, GENSCAN00000035347, GENSCAN00000036829, NM_137111, NM_145334, SNAP00000006930, SNAP00000006934, SNAP00000012972
69.478	73.536	79.024	79.735	65.392	217.472	221.319	192.521	245.556	219.01	1637240_a_at	6.19425	7.77166	-1.57759	3.74e-08	6.11e-06	Atg7	Autophagy-specific gene 7	37141	FBgn0034366	autophagy GO:0006914, metabolic process GO:0008152, determination of adult lifespan GO:0008340, macroautophagy GO:0016236, larval midgut cell programmed cell death GO:0035096, regulation of defense response to virus GO:0050688	cytoplasm GO:0005737	catalytic activity GO:0003824, binding GO:0005488	CG5489-RB /FEA=BDGP /GEN=CG5489 /DB_XREF=CG5489 FBgn0034366 /SEG=chr2R:-13684175,13688768 /MAP=55E2-55E2 /LEN=1887 /DEF=(CG5489 gene symbol:CG5489 FBgn0034366 )	AY084144, FBtr0086711, FBtr0086711, FBtr0086712, FBtr0086712, NM_137506, NM_166298, SNAP00000021607	GENSCAN00000035705
118.939	117.168	99.681	107.185	107.39	282.74	394.58	285.133	339.34	338.982	1631029_at	6.77929	8.34693	-1.57592	3.06e-07	2.17e-05	CG13776		33984	FBgn0031880			protein binding GO:0005515, heat shock protein binding GO:0031072	CG13776-RA /FEA=BDGP /GEN=CG13776 /DB_XREF=CG13776 FBgn0031880 /SEG=chr2L:+7005726,7006876 /MAP=27D4-27D4 /LEN=1080 /DEF=(CG13776 gene symbol:CG13776 FBgn0031880 )	BT023187, FBtr0079353, FBtr0079353, FBtr0113027, FBtr0113027, GENSCAN00000040092, NM_001103636, NM_135248, SNAP00000014597
410.756	513.372	395.243	446.506	433.076	1188.6	1415.81	1334.83	1300.53	1300.47	1623256_at	8.77472	10.3509	-1.57252	3.24e-08	5.74e-06	GstE1	glutathione-S-transferase	37106	FBgn0034335	response to oxidative stress GO:0006979		glutathione transferase activity GO:0004364, glutathione transferase activity GO:0004364, glutathione transferase activity GO:0004364, transferase activity GO:0016740	CG5164-RA /FEA=BDGP /GEN=GstE1 /DB_XREF=CG5164 FBgn0034335 /SEG=chr2R:+13462109,13462944 /MAP=55C6-55C6 /LEN=835 /DEF=(CG5164 gene symbol:GstE1 FBgn0034335 (GO:0004364 glutathione transferase))	AY058383, FBtr0086669, FBtr0086669, GENSCAN00000036299, NM_137479, SNAP00000008143
43.289	77.387	105.983	30.348	35.31	289.714	31.28	412.145	101.461	32.895	1633749_at	5.70063	6.70745	-1.56932	0.268	0.385	CG6337		36530	FBgn0033873	proteolysis GO:0006508		cysteine-type endopeptidase activity GO:0004197, cysteine-type peptidase activity GO:0008234, hydrolase activity GO:0016787	CG6337-RA /FEA=BDGP /GEN=CG6337 /DB_XREF=CG6337 FBgn0033873 /SEG=chr2R:-8898567,8899802 /MAP=50C6-50C6 /LEN=1115 /DEF=(CG6337 gene symbol:CG6337 FBgn0033873 (GO:0004215 cathepsin H))	AY084123, FBtr0087646, FBtr0087646, GENSCAN00000035810, NM_137061, SNAP00000003148
12.203	11.57	29.875	11.859	10.426	63.013	17.263	90.541	42.359	12.145	1634834_at	3.79847	5.11892	-1.56918	0.0645	0.136	CG4053		42070	FBgn0038482	proteolysis GO:0006508, proteolysis GO:0006508		catalytic activity GO:0003824, serine-type endopeptidase activity GO:0004252, serine-type endopeptidase activity GO:0004252, serine-type endopeptidase activity GO:0004252, protein binding GO:0005515, peptidase activity GO:0008233, serine-type peptidase activity GO:0008236, hydrolase activity GO:0016787	CG4053-RA /FEA=BDGP /GEN=CG4053 /DB_XREF=CG4053 FBgn0038482 /SEG=chr3R:-12957164,12957896 /MAP=89F1-89F1 /LEN=732 /DEF=(CG4053 gene symbol:CG4053 FBgn0038482 (GO:0004295 trypsin))	BT125108, FBtr0083416, FBtr0303413, GENSCAN00000036877, NM_142344, SNAP00000012504	BT030445, NM_001144596, FBtr0300060
657.668	659.256	690.725	733.186	603.164	2062.56	1961.46	1869.54	2148.02	1851.12	1625584_at	9.38246	10.9479	-1.56479	6.4e-09	2.17e-06	CG8654		37275	FBgn0034479	transport GO:0006810, transmembrane transport GO:0055085	integral to membrane GO:0016021	transporter activity GO:0005215, secondary active organic cation transmembrane transporter activity GO:0008513	CG8654-RA /FEA=BDGP /GEN=CG8654 /DB_XREF=CG8654 FBgn0034479 /SEG=chr2R:+15044780,15048469 /MAP=56F6-56F6 /LEN=2403 /DEF=(CG8654 gene symbol:CG8654 FBgn0034479 (GO:0008513 organic cation porter))	AY058478, BT120184, FBtr0086340, FBtr0086340, NM_137607	GENSCAN00000024463
125.411	316.49	201.819	123.484	175	818.928	226.242	944.88	354.123	430.231	1633197_at	7.46657	8.92008	-1.55807	0.0132	0.0425	CG32024		317828	FBgn0052024	chitin metabolic process GO:0006030	extracellular region GO:0005576	chitin binding GO:0008061	CG32024-RA /FEA=BDGP /GEN=CG32024 /DB_XREF=CG32024 FBgn0052024 /SEG=chr3L:+8766334,8766841 /MAP=66E1-66E1 /LEN=507 /DEF=(CG32024 gene symbol:CG32024 FLAGGED_PROBLEMATIC FBgn0052024 )	BT022246, BT022358, FBtr0076580, FBtr0076580, NM_168296
18.038	33.393	106.44	27.992	19.644	182.532	21.436	227.497	149.236	21.05	1635525_at	5.01424	6.27618	-1.54998	0.197	0.305	CG9672		32651	FBgn0030777	proteolysis GO:0006508		catalytic activity GO:0003824, serine-type endopeptidase activity GO:0004252, serine-type endopeptidase activity GO:0004252, hydrolase activity GO:0016787	CG9672-RA /FEA=BDGP /GEN=CG9672 /DB_XREF=CG9672 FBgn0030777 /SEG=chrX:-16436990,16437890 /MAP=15A3-15A3 /LEN=809 /DEF=(CG9672 gene symbol:CG9672 FBgn0030777 (GO:0004252 serine-type endopeptidase))	AY069145, FBtr0074361, FBtr0074361, GENSCAN00000025766, NM_132923, SNAP00000011961
22.725	32.891	135.174	30.127	33.087	229.247	47.052	292.632	135.333	35.999	1626881_at	5.31713	6.76803	-1.54319	0.0906	0.174	CG8907		42050	FBgn0038466			protein binding GO:0005515	CG8907-RA /FEA=BDGP /GEN=CG8907 /DB_XREF=CG8907 FBgn0038466 /SEG=chr3R:+12834010,12838288 /MAP=89E8-89E8 /LEN=2381 /DEF=(CG8907 gene symbol:CG8907 FBgn0038466 )	AY058734, BT120188, FBtr0083372, FBtr0083372, GENSCAN00000036859, NM_142328, SNAP00000012230
23.561	31.877	24.015	57.405	13.564	142.612	36.096	118.879	88.801	50.733	1624939_at	4.74869	6.27208	-1.53902	0.0165	0.0499	Cyp6a21	Cyp6a21	36665	FBgn0033981	oxidation-reduction process GO:0055114	endoplasmic reticulum GO:0005783, endoplasmic reticulum membrane GO:0005789, microsome GO:0005792, microsome GO:0005792, membrane GO:0016020, membrane GO:0016020	monooxygenase activity GO:0004497, iron ion binding GO:0005506, electron carrier activity GO:0009055, electron carrier activity GO:0009055, electron carrier activity GO:0009055, oxidoreductase activity GO:0016491, heme binding GO:0020037, metal ion binding GO:0046872	CG10247-RA /FEA=BDGP /GEN=Cyp6a21 /DB_XREF=CG10247 FBgn0033981 /SEG=chr2R:-9948987,9950677 /MAP=51D1-51D1 /LEN=1637 /DEF=(CG10247 gene symbol:Cyp6a21 FBgn0033981 (GO:0015034 cytochrome P450) (GO:0005792 microsome) (GO:0016020 membrane))	AY070678, FBtr0087456, FBtr0087456, GENSCAN00000027437, NM_137159, SNAP00000013743
134.613	153.474	158.452	145.658	146.307	394.339	426.622	421.018	425.998	474.064	1627352_at	7.20434	8.7403	-1.53631	4.68e-09	1.78e-06	Oat	Ornithine aminotransferase precursor	40145	FBgn0022774	ornithine metabolic process GO:0006591, ornithine metabolic process GO:0006591	mitochondrion GO:0005739, mitochondrion GO:0005739, mitochondrial matrix GO:0005759, mitochondrial matrix GO:0005759, mitochondrial matrix GO:0005759	catalytic activity GO:0003824, ornithine-oxo-acid transaminase activity GO:0004587, ornithine-oxo-acid transaminase activity GO:0004587, ornithine-oxo-acid transaminase activity GO:0004587, transaminase activity GO:0008483, transferase activity GO:0016740, pyridoxal phosphate binding GO:0030170	CG8782-RA /FEA=BDGP /GEN=CG8782 /DB_XREF=CG8782 FBgn0036898 /SEG=chr3L:-19597232,19599806 /MAP=76B11-76B11 /LEN=1503 /DEF=(CG8782 gene symbol:CG8782 FBgn0036898 (GO:0004587 ornithine-oxo-acid aminotransferase))	AY047517, FBtr0074961, FBtr0074961, GENSCAN00000022710, NM_140882, SNAP00000018577
27.414	34.006	54.498	23.804	26.569	120.02	36.89	226.351	73.078	23.984	1624172_at	4.9875	6.14202	-1.53029	0.0984	0.185	CG33966		3885642	FBgn0053966	transport GO:0006810	intracellular GO:0005622	transporter activity GO:0005215, vitamin E binding GO:0008431	CG1211-RA /FEA=BDGP /GEN=CG1211 /DB_XREF=CG1211 FBgn0035191 /SEG=chr3L:+1213532,1215862 /MAP=61F4-61F4 /LEN=2055 /DEF=(CG1211 gene symbol:CG1211 FBgn0035191 (GO:0008431 tocopherol binding))	BT031010, FBtr0100007, FBtr0100007, GENSCAN00000040034, NM_001038895, SNAP00000008980
258.624	183.516	262.675	245.935	336.501	558.879	948.756	955.917	417.217	836.859	1627716_at	7.98164	9.4661	-1.53009	0.000648	0.00449	CG11598		41554	FBgn0038067	lipid metabolic process GO:0006629, lipid metabolic process GO:0006629		triglyceride lipase activity GO:0004806, triglyceride lipase activity GO:0004806, lipase activity GO:0016298, hydrolase activity GO:0016787	CG11598-RA /FEA=BDGP /GEN=CG11598 /DB_XREF=CG11598 FBgn0038067 /SEG=chr3R:+8460569,8461943 /MAP=87C3-87C3 /LEN=1206 /DEF=(CG11598 gene symbol:CG11598 FBgn0038067 (GO:0004806 triacylglycerol lipase))	BT023219, DQ231602, FBtr0110781, FBtr0110781, GENSCAN00000033257, NM_001043245, SNAP00000016817	NM_001170209, NM_169967, FBtr0299852, FBtr0301691, FBtr0301691, FBtr0299852, SNAP00000009353, GENSCAN00000025718
21.131	21.726	21.528	21.071	19.87	60.825	46.009	65.105	57.052	74.388	1625153_at	4.39609	5.90527	-1.52626	1.22e-06	5.15e-05	p24-2	p24-related-2	318890	FBgn0053105	transport GO:0006810	Golgi apparatus GO:0005794, membrane GO:0016020, integral to membrane GO:0016021	zinc ion binding GO:0008270, metal ion binding GO:0046872	CG33105-RA /FEA=BDGP /GEN=CG33105 /DB_XREF=CG33105 FBgn0053105 /SEG=chr3R:-5517640,5518532 /MAP=85E4-85E4 /LEN=830 /DEF=(CG33105 gene symbol:CG33105 synonyms:(CG9443) FBgn0053105 )	BT083441, FBtr0082093, FBtr0082093, FBtr0303038, FBtr0303039, NM_176440	GENSCAN00000027113, SNAP00000021628
20.16	15.428	18.305	19.022	18.176	60.787	17.121	124.511	36.822	23.134	1629230_at	4.18174	5.34359	-1.52625	0.0534	0.119	dro2	drosomycin-D	38408	FBgn0052279	defense response GO:0006952, defense response GO:0006952, defense response to fungus GO:0050832			CG32279-RA /FEA=BDGP /GEN=CG32279 /DB_XREF=CG32279 FBgn0052279 /SEG=chr3L:+3294895,3295216 /MAP=63D1-63D1 /LEN=321 /DEF=(CG32279 gene symbol:CG32279 synonyms:(CG10813) FBgn0052279 )	FBtr0073059, FBtr0073059, GENSCAN00000025189, NM_168019, SNAP00000018889	AY338362, AY351397, EU375839, BT053729
48.877	51.892	91.624	65.074	41.874	243.982	54.253	321.108	185.477	55.572	1625120_at	5.84763	7.07011	-1.5232	0.0667	0.139	CG14630, CG33082	Transcription unit B, ---	318857, 44620	FBgn0014903, FBgn0053082	oxidation-reduction process GO:0055114		gamma-butyrobetaine dioxygenase activity GO:0008336, gamma-butyrobetaine dioxygenase activity GO:0008336, oxidoreductase activity GO:0016491	CG14630-RA /FEA=BDGP /SEG=chrX:+788941,790556	AY118850, BT082031, FBtr0070174, FBtr0070175, FBtr0070175, GENSCAN00000035860, NM_143728, NM_176680, SNAP00000017045
430.612	398.505	398.149	440.037	394.187	1111.56	1373.95	976.525	1250.82	1168.61	1630499_at	8.68602	10.1906	-1.51249	1.52e-07	1.49e-05	CG7551		39280	FBgn0036161			ketohexokinase activity GO:0004454, ketohexokinase activity GO:0004454, transferase activity GO:0016740	CG7551-RB /FEA=BDGP /GEN=CG7551 /DB_XREF=CG7551 FBgn0036161 /SEG=chr3L:+11416021,11417157 /MAP=68C9-68C9 /LEN=1136 /DEF=(CG7551 gene symbol:CG7551 FBgn0036161 (GO:0004454 ketohexokinase))	AY084103, FBtr0076176, FBtr0076176, GENSCAN00000039295, NM_140209, SNAP00000000330
40.312	64.732	146.615	70.565	45.522	470.726	42.897	400.053	87.401	43.572	1636622_at	6.03896	6.9681	-1.50624	0.292	0.41	Peritrophin-15a	Dm-peritrophin-15a	50433	FBgn0040959	chitin metabolic process GO:0006030	extracellular region GO:0005576, extracellular space GO:0005615	chitin binding GO:0008061, chitin binding GO:0008061	CG17814-RA /FEA=BDGP /SEG=chr2L:-8387891,8388315	FBtr0079713, FBtr0079713, NM_080244, SNAP00000006044	GENSCAN00000025013
288.64	362.952	275	316.102	307.777	984.811	825.434	909.983	1012.26	657.046	1638028_at	8.27001	9.76112	-1.50136	3.33e-06	0.000102	CG30484, CG30485	---, ---	246644, 36534	FBgn0050485				CG30485-RA /FEA=BDGP /GEN=CG30485 /DB_XREF=CG30485 FBgn0050485 /SEG=chr2R:+8914595,8917705 /MAP=50C6-50C6 /LEN=3110 /DEF=(CG30485 gene symbol:CG30485 synonyms:(CG13342) FBgn0050485 )	AY113213, FBtr0087640, FBtr0087640, GENSCAN00000035841, NM_166013
18.796	284.145	982.481	149.942	21.804	1332.78	242.854	1820.52	672.331	49.237	1636395_at	6.79959	8.8298	-1.49868	0.199	0.307	CG9468		34206	FBgn0032069	carbohydrate metabolic process GO:0005975, mannose metabolic process GO:0006013, metabolic process GO:0008152	lysosome GO:0005764	catalytic activity GO:0003824; hydrolase activity, hydrolyzing O-glycosyl compounds GO:0004553; alpha-mannosidase activity GO:0004559; alpha-mannosidase activity GO:0004559; zinc ion binding GO:0008270; mannosidase activity GO:0015923; hydrolase activity GO:0016787; hydrolase activity, acting on glycosyl bonds GO:0016798; carbohydrate binding GO:0030246; cation binding GO:0043169	CG9468-RA /FEA=BDGP /GEN=CG9468 /DB_XREF=CG9468 FBgn0032069 /SEG=chr2L:-8769890,8773482 /MAP=29F1-29F1 /LEN=3160 /DEF=(CG9468 gene symbol:CG9468 FBgn0032069 (GO:0004559 alpha-mannosidase) (GO:0005764 lysosome))	AY119107, FBtr0079741, FBtr0079741, GENSCAN00000024164, NM_135409, SNAP00000011778
44.002	42.751	32.191	29.535	37.076	96.598	86.899	177.038	88.297	74.457	1628405_at	5.19654	6.63715	-1.49576	0.000357	0.00293	CG7298		40210	FBgn0036948	chitin metabolic process GO:0006030	extracellular region GO:0005576	protein binding GO:0005515, chitin binding GO:0008061, structural constituent of peritrophic membrane GO:0016490	CG7298-RA /FEA=BDGP /GEN=CG7298 /DB_XREF=CG7298 FBgn0036948 /SEG=chr3L:-20120602,20122224 /MAP=77A2-77A2 /LEN=1327 /DEF=(CG7298 gene symbol:CG7298 FBgn0036948 (GO:0016490 structural constituent of peritrophic membrane (sensu Insecta)))	FBtr0074859, FBtr0074859, GENSCAN00000027242, NM_140930, SNAP00000017649
325.085	341.678	313.793	363.07	315.079	847.164	957.185	822.387	1116.4	924.746	1631330_at	8.3717	9.85808	-1.49271	1.44e-07	1.46e-05	CG3408		39107	FBgn0036008	muscle cell homeostasis GO:0046716		protein binding GO:0005515	CG3408-RA /FEA=BDGP /GEN=CG3408 /DB_XREF=CG3408 FBgn0036008 /SEG=chr3L:-9464340,9467109 /MAP=67B10-67B10 /LEN=1891 /DEF=(CG3408 gene symbol:CG3408 FBgn0036008 )	AY089575, FBtr0076426, FBtr0076426, NM_140071
15.859	17.459	116.197	20.509	17.291	173.042	15.473	172.195	154.29	11.776	1624914_at	4.68872	5.92836	-1.49172	0.27	0.387	CG8690		35830	FBgn0033297	carbohydrate metabolic process GO:0005975, metabolic process GO:0008152		catalytic activity GO:0003824; alpha-glucosidase activity GO:0004558; alpha-glucosidase activity GO:0004558; hydrolase activity GO:0016787; hydrolase activity, acting on glycosyl bonds GO:0016798; cation binding GO:0043169	CG8690-RA /FEA=BDGP /GEN=CG8690 /DB_XREF=CG8690 FBgn0033297 /SEG=chr2R:+3532711,3534690 /MAP=44D1-44D1 /LEN=1785 /DEF=(CG8690 gene symbol:CG8690 FBgn0033297 (GO:0004558 alpha-glucosidase))	BT125607, FBtr0088752, FBtr0088752, GENSCAN00000022594, NM_136540, SNAP00000003406
74.477	105.007	85.723	108.14	96.856	308.507	259.198	273.744	277.13	202.682	1626578_at	6.54184	8.03225	-1.49056	5.81e-06	0.000151	CG5195		40266	FBgn0036995		extracellular region GO:0005576	DNA-directed DNA polymerase activity GO:0003887, protein binding GO:0005515, transferase activity GO:0016740, nucleotidyltransferase activity GO:0016779	CG5195-RA /FEA=BDGP /GEN=CG5195 /DB_XREF=CG5195 FBgn0036995 /SEG=chr3L:-20373227,20382886 /MAP=77C3-77C4 /LEN=5071 /DEF=(CG5195 gene symbol:CG5195 FBgn0036995 )	BT010264, FBtr0078223, FBtr0078223, GENSCAN00000038130, NM_140971, SNAP00000007912
128.677	139.684	437.63	159.641	103.645	723.388	290.454	826.496	617.062	263.26	1624692_at	7.38428	8.93626	-1.48898	0.0145	0.0455	CG6830		41408	FBgn0037934				CG6830-RA /FEA=BDGP /GEN=CG6830 /DB_XREF=CG6830 FBgn0037934 /SEG=chr3R:-7506708,7510080 /MAP=86E19-86E19 /LEN=2782 /DEF=(CG6830 gene symbol:CG6830 FBgn0037934 )	AY070944, FBtr0082439, FBtr0082439, GENSCAN00000036959, NM_141846, SNAP00000004907
56.245	45.789	50.111	44.866	50.601	120.521	179.632	129.944	129.343	133.914	1637565_at	5.62526	7.1008	-1.48551	1.37e-06	5.57e-05	CG12645		31947	FBgn0030181				CG12645-RA /FEA=BDGP /GEN=CG12645 /DB_XREF=CG12645 FBgn0030181 /SEG=chrX:+9893519,9894475 /MAP=9B2-9B2 /LEN=498 /DEF=(CG12645 gene symbol:CG12645 FBgn0030181 )	BT023049, FBtr0071433, FBtr0071433, FBtr0112973, FBtr0112973, GENSCAN00000040321, NM_001103465, NM_132379, SNAP00000016735
18.471	22.343	18.443	20.903	22.281	48.18	56.963	47.709	57.078	76.42	1631847_at	4.35147	5.81785	-1.48299	5.28e-06	0.000141								HDC07843 /FEA=HDP /SEG=chr3L:+942884,943691	SNAP00000016424	GENSCAN00000032471
24.397	21.824	27.898	24.674	23.289	57.704	82.452	58.549	66.065	76.268	1635341_at	4.60502	6.0773	-1.48208	1.56e-06	6.02e-05	CG31220		326126	FBgn0051220	proteolysis GO:0006508		catalytic activity GO:0003824, serine-type endopeptidase activity GO:0004252, peptidase activity GO:0008233, serine-type peptidase activity GO:0008236, serine-type peptidase activity GO:0008236, hydrolase activity GO:0016787	CG31220-RA /FEA=BDGP /GEN=CG31220 /DB_XREF=CG31220 FBgn0051220 /SEG=chr3R:+15475305,15476271 /MAP=92A12-92A12 /LEN=903 /DEF=(CG31220 gene symbol:CG31220 synonyms:(CG16731) FBgn0051220 )	BT030920, FBtr0302358, FBtr0302358, GENSCAN00000040447, NM_169868, SNAP00000014498
30.102	31.176	22.362	27.869	33.134	73.369	113.312	80.339	88.995	47.491	1627604_at	4.84159	6.27891	-1.48009	0.000234	0.00215	CG34109		4379890	FBgn0083945				CG12441-RB /FEA=BDGP /GEN=CG12441 /DB_XREF=CG12441 FBgn0032185 /SEG=chr2L:+10116463,10118040 /MAP=31A2-31A2 /LEN=711 /DEF=(CG12441 gene symbol:CG12441 FBgn0032185 )	BT028784, FBtr0300423, FBtr0300423, GENSCAN00000026961, NM_001042886, SNAP00000005962
241.292	1383.28	460.973	569.551	460.56	2283.89	667.222	2982.32	1054.07	1638.38	1635498_at	9.0396	10.5603	-1.46914	0.0266	0.0712	CG9259		35372	FBgn0032913			protein binding GO:0005515	CG9259-RA /FEA=BDGP /GEN=CG9259 /DB_XREF=CG9259 FBgn0032913 /SEG=chr2L:+21059310,21060579 /MAP=39A1-39A1 /LEN=1269 /DEF=(CG9259 gene symbol:CG9259 FBgn0032913 )	BT022890, FBtr0081464, FBtr0081464, GENSCAN00000027064, NM_136240, SNAP00000004803
261.994	276.592	317.876	281.77	292.605	927.056	687.205	994.743	794.264	554.706	1635725_a_at	8.1577	9.59767	-1.4679	1.75e-05	0.000336	unc-115	unc-115	41178	FBgn0260463	cytoskeleton organization GO:0007010		actin binding GO:0003779, actin binding GO:0003779, protein binding GO:0005515, zinc ion binding GO:0008270, metal ion binding GO:0046872	CG31332-RC /FEA=BDGP /SEG=chr3R:-5512797,5517579	FBtr0082094, FBtr0082094, FBtr0082095, FBtr0082095, FBtr0082096, FBtr0082096, FBtr0082097, FBtr0082097, NM_169300, NM_169301, NM_169302, NM_169303	AY052080, BT083441, AF434684, AF434685, NM_001170104, FBtr0301833, FBtr0303038, FBtr0303039, FBtr0301833, SNAP00000021562, GENSCAN00000027113, SNAP00000019122
29.339	27.431	27.699	26.541	27.362	66.292	88.896	73.241	79.1	75.178	1628086_at	4.78971	6.25145	-1.46769	4.18e-08	6.72e-06	CG34367	CG13141	5740879	FBgn0085396	regulation of transcription, DNA-dependent GO:0006355; multicellular organismal development GO:0007275; regulation of transcription, DNA-dependent GO:0006355	nucleus GO:0005634, nucleus GO:0005634	DNA binding GO:0003677, sequence-specific DNA binding transcription factor activity GO:0003700, sequence-specific DNA binding transcription factor activity GO:0003700, transcription regulator activity GO:0030528, sequence-specific DNA binding GO:0043565	CG5369-RA /FEA=BDGP /GEN=CG5369 /DB_XREF=CG5369 FBgn0032227 /SEG=chr2L:-10343988,10346040 /MAP=31D10-31D10 /LEN=846 /DEF=(CG5369 gene symbol:CG5369 FBgn0032227 (GO:0003700 transcription factor) (GO:0005634 nucleus))	FBtr0112592, FBtr0112592, GENSCAN00000040799, NM_001103670, SNAP00000015081	BT029958, NM_001169463, FBtr0301049, FBtr0301049
127.576	83.762	81.149	78.608	85.455	216.643	355.833	183.712	297.437	207.373	1624809_s_at	6.48793	7.93361	-1.46572	0.00017	0.0017								S.CX002402 /FEA=fgenesh /SEG=chrX:-20835847,20836300	SNAP00000011051, SNAP00000017941, SNAP00000017993	GENSCAN00000026050, GENSCAN00000033298
60.117	59.358	52.917	56.604	66.196	144.711	153.038	146.914	172.154	197.569	1634957_at	5.87966	7.33748	-1.46406	4.75e-07	2.84e-05	Dh	CRF-like peptide	41170	FBgn0012344	neuropeptide signaling pathway GO:0007218, body fluid secretion GO:0007589, body fluid secretion GO:0007589	extracellular region GO:0005576	hormone activity GO:0005179, neuropeptide hormone activity GO:0005184, diuretic hormone activity GO:0008613, diuretic hormone activity GO:0008613	CG8348-RA /FEA=BDGP /GEN=Dh /DB_XREF=CG8348 FBgn0012344 /SEG=chr3R:+5463919,5475998 /MAP=85E2-85E2 /LEN=1639 /DEF=(CG8348 gene symbol:Dh FBgn0012344 (GO:0008613 diuretic hormone) (GO:0005184 neuropeptide hormone) (GO:0007218 neuropeptide signaling pathway))	AY113257, FBtr0082080, FBtr0082080, FBtr0112870, FBtr0112870, NM_001104255, NM_141665
20.297	17.527	38.797	18.333	17.687	91.14	23.663	113.918	64.274	17.472	1635467_a_at	4.4187	5.60792	-1.46271	0.0741	0.15	CG7381		41589	FBgn0038098			protein binding GO:0005515	CG7381-RC /FEA=BDGP /GEN=CG7381 /DB_XREF=CG7381 FBgn0038098 /SEG=chr3R:-8793508,8803212 /MAP=87D5-87D6 /LEN=2797 /DEF=(CG7381 gene symbol:CG7381 FBgn0038098 )	AY118663, BT001537, FBtr0082726, FBtr0082726, FBtr0082727, FBtr0082727, FBtr0301219, FBtr0301219, NM_141985, NM_169485, NM_169486	SNAP00000005259, GENSCAN00000022805
24.434	47.365	355.28	25.894	25.479	669.393	20.424	389.756	216.326	20.972	1639364_at	5.60302	6.89857	-1.46067	0.347	0.464	Jon44E	Jonah 43E	35853	FBgn0001285	proteolysis GO:0006508, proteolysis GO:0006508		catalytic activity GO:0003824, serine-type endopeptidase activity GO:0004252, serine-type endopeptidase activity GO:0004252, serine-type endopeptidase activity GO:0004252, peptidase activity GO:0008233, serine-type peptidase activity GO:0008236, hydrolase activity GO:0016787	CG8579-RA /FEA=BDGP /GEN=CG8579 /DB_XREF=CG8579 FBgn0033319 /SEG=chr2R:+3752196,3753098 /MAP=44E2-44E2 /LEN=902 /DEF=(CG8579 gene symbol:CG8579 FBgn0033319 (GO:0004263 chymotrypsin))	AY095199, FBtr0088704, FBtr0088704, GENSCAN00000027384, NM_165618, SNAP00000007592
140.318	122.234	87.898	126.436	139.162	314.975	376.418	288.637	355.847	357.36	1626560_at	6.92534	8.39695	-1.45867	6.38e-06	0.000162	AQP, blw	aquaporin, mitochondrial ATP synthase alpha subunit	36456, 37617	FBgn0033807	ATP biosynthetic process GO:0006754; transport GO:0006810; ion transport GO:0006811; water transport GO:0006833; phagocytosis, engulfment GO:0006911; spermatid development GO:0007286; ATP synthesis coupled proton transport GO:0015986; proton transport GO:0015992; proton transport GO:0015992; proton transport GO:0015992; growth GO:0040007; ATP metabolic process GO:0046034	mitochondrial proton-transporting ATP synthase complex, catalytic core F(1) GO:0000275; mitochondrion GO:0005739; mitochondrial inner membrane GO:0005743; lipid particle GO:0005811; microtubule associated complex GO:0005875; membrane GO:0016020; proton-transporting two-sector ATPase complex GO:0016469; proton-transporting two-sector ATPase complex, catalytic domain GO:0033178; proton-transporting…	nucleotide binding GO:0000166; transporter activity GO:0005215; water transmembrane transporter activity GO:0005372; protein binding GO:0005515; ATP binding GO:0005524; hydrogen-exporting ATPase activity, phosphorylative mechanism GO:0008553; hydrogen-exporting ATPase activity, phosphorylative mechanism GO:0008553; hydrolase activity, acting on acid anhydrides, catalyzing transmembrane movement o…	CG12251-RA /FEA=BDGP /GEN=AQP /DB_XREF=CG12251 FBgn0033807 /SEG=chr2R:-8277045,8278642 /MAP=49F9-49F9 /LEN=1223 /DEF=(CG12251 gene symbol:AQP FBgn0033807 (GO:0005372 water transporter))	AB036345, BT003592, FBtr0087766, FBtr0087766, FBtr0300286, FBtr0300286, NM_001169669, NM_079004	SNAP00000001996, GENSCAN00000034278
357.637	353.012	369.631	376.202	349.079	952.347	1105.73	934.454	996.949	968.085	1639197_at	8.49573	9.95089	-1.45718	1.38e-09	9e-07	CG18128		37756	FBgn0034898	nucleobase-containing compound metabolic process GO:0006139, nucleoside metabolic process GO:0009116		catalytic activity GO:0003824; purine-nucleoside phosphorylase activity GO:0004731; purine-nucleoside phosphorylase activity GO:0004731; protein binding GO:0005515; transferase activity GO:0016740; transferase activity, transferring glycosyl groups GO:0016757; transferase activity, transferring pentosyl groups GO:0016763	CG18128-RA /FEA=BDGP /GEN=CG18128 /DB_XREF=CG18128 FBgn0034898 /SEG=chr2R:-18762364,18763504 /MAP=59F6-59F6 /LEN=1140 /DEF=(CG18128 gene symbol:CG18128 FBgn0034898 (GO:0004731 purine-nucleoside phosphorylase))	BT011011, FBtr0072094, FBtr0072094, GENSCAN00000029543, NM_137978, SNAP00000021554
44.315	48.751	119.114	42.224	43.704	240.856	58.124	353.686	130.014	35.561	1634657_at	5.76459	6.88283	-1.45669	0.139	0.237	CG5011		50196	FBgn0040723			protein binding GO:0005515	CG5011-RA /FEA=BDGP /GEN=CG5011 /DB_XREF=CG5011 FBgn0040723 /SEG=chr2L:+1201902,1202886 /MAP=21F2-21F2 /LEN=984 /DEF=(CG5011 gene symbol:CG5011 FLAGGED_PROBLEMATIC FBgn0040723 )	AY069746, FBtr0077973, FBtr0077973, NM_144101	SNAP00000003151
87.683	113.629	203.576	55.03	79.523	394.688	129.934	603.334	272.066	79.578	1636474_at	6.60945	7.85703	-1.45567	0.0775	0.155	Vha100-5	Vacuolar H[+] ATPase subunit 100-5	34587	FBgn0032373	ATP synthesis coupled proton transport GO:0015986	vacuolar proton-transporting V-type ATPase, V0 domain GO:0000220; proton-transporting two-sector ATPase complex, proton-transporting domain GO:0033177	hydrogen-exporting ATPase activity, phosphorylative mechanism GO:0008553; hydrogen-exporting ATPase activity, phosphorylative mechanism GO:0008553; hydrogen ion transmembrane transporter activity GO:0015078; hydrolase activity GO:0016787	CG12602-RA /FEA=BDGP /GEN=CG12602 /DB_XREF=CG12602 FBgn0032373 /SEG=chr2L:+11727822,11733032 /MAP=33A1-33A1 /LEN=2551 /DEF=(CG12602 gene symbol:CG12602 FBgn0032373 (GO:0000220 hydrogen-transporting ATPase V0 domain) (GO:0000260 hydrogen-translocating V-type ATPase))	BT009964, FBtr0080255, FBtr0080255, GENSCAN00000036713, NM_135671, SNAP00000017548
76.136	102.633	193.878	100.273	70.502	434.713	118.08	560.168	257.557	119.143	1637461_at	6.66365	7.93651	-1.45484	0.0432	0.102	CG9527		33898	FBgn0031813	fatty acid metabolic process GO:0006631; fatty acid beta-oxidation GO:0006635; phagocytosis, engulfment GO:0006911; metabolic process GO:0008152; oxidation-reduction process GO:0055114	peroxisome GO:0005777	acyl-CoA dehydrogenase activity GO:0003995; acyl-CoA oxidase activity GO:0003997; protein binding GO:0005515; pristanoyl-CoA oxidase activity GO:0016402; oxidoreductase activity GO:0016491; oxidoreductase activity, acting on the CH-CH group of donors GO:0016627; flavin adenine dinucleotide binding GO:0050660	CG9527-RA /FEA=BDGP /GEN=CG9527 /DB_XREF=CG9527 FBgn0031813 /SEG=chr2L:-6437285,6440232 /MAP=26D3-26D4 /LEN=2111 /DEF=(CG9527 gene symbol:CG9527 FBgn0031813 (GO:0016402 pristanoyl-CoA oxidase))	AY071328, BT044075, FBtr0089948, FBtr0089948, FBtr0114603, FBtr0114603, GENSCAN00000025171, NM_001144328, NM_135183, SNAP00000016204	SNAP00000019044
17.799	24.096	32.547	19.426	17.891	92.964	22.737	125.438	48.6	16.253	1633651_at	4.44199	5.52839	-1.4531	0.103	0.191	Tk	Tachykinin	41456	FBgn0037976	tachykinin receptor signaling pathway GO:0007217, neuropeptide signaling pathway GO:0007218, neuropeptide signaling pathway GO:0007218, behavior GO:0007610	extracellular region GO:0005576, extracellular space GO:0005615	receptor binding GO:0005102, neuropeptide hormone activity GO:0005184, neurotransmitter transporter activity GO:0005326, protein binding GO:0005515	CG14734-RA /FEA=BDGP /GEN=Tk /DB_XREF=CG14734 FBgn0037976 /SEG=chr3R:-7819931,7831212 /MAP=87A4-87A4 /LEN=1579 /DEF=(CG14734 gene symbol:Tk FBgn0037976 (GO:0008648 tachykinin) (GO:0005184 neuropeptide hormone) (GO:0007218 neuropeptide signaling pathway))	AF248040, AY071179, FBtr0082488, FBtr0082488, NM_141884	GENSCAN00000031767, SNAP00000005460
62.25	66.455	78.173	83.954	59.873	184.477	200.962	176.68	171.974	225.476	1638616_at	6.11966	7.57719	-1.45213	1.75e-06	6.5e-05	mthl9	Mth-like 9	38056	FBgn0035131	response to stress GO:0006950, response to stress GO:0006950, signal transduction GO:0007165, G-protein coupled receptor protein signaling pathway GO:0007186, G-protein coupled receptor protein signaling pathway GO:0007186, determination of adult lifespan GO:0008340	plasma membrane GO:0005886, membrane GO:0016020, integral to membrane GO:0016021, integral to membrane GO:0016021, integral to membrane GO:0016021	signal transducer activity GO:0004871, receptor activity GO:0004872, G-protein coupled receptor activity GO:0004930, G-protein coupled receptor activity GO:0004930	CG17084-RA /FEA=BDGP /GEN=CG17084 /DB_XREF=CG17084 FBgn0035131 /SEG=chr3L:-310449,312936 /MAP=61C1-61C1 /LEN=2132 /DEF=(CG17084 gene symbol:CG17084 FBgn0035131 (GO:0016021 integral to membrane) (GO:0007186 G-protein coupled receptor protein signaling pathway) (GO:0004930 G-protein coupled receptor))	AY070598, AY113401, FBtr0072574, FBtr0072574, GENSCAN00000038499, NM_138185, SNAP00000000862
47.611	73.518	118.684	58.614	45.657	263.544	38.056	427.465	163.624	48.223	1623165_at	6.01004	6.9955	-1.4513	0.212	0.323	thetaTry	thetaTrypsin	36218	FBgn0011555	proteolysis GO:0006508, proteolysis GO:0006508	extracellular region GO:0005576, extracellular region GO:0005576, extracellular space GO:0005615	catalytic activity GO:0003824, serine-type endopeptidase activity GO:0004252, serine-type endopeptidase activity GO:0004252, serine-type endopeptidase activity GO:0004252, peptidase activity GO:0008233, serine-type peptidase activity GO:0008236, hydrolase activity GO:0016787	CG12385-RA /FEA=BDGP /GEN=thetaTry /DB_XREF=CG12385 FBgn0011555 /SEG=chr2R:-6406219,6407485 /MAP=47F3-47F4 /LEN=1266 /DEF=(CG12385 gene symbol:thetaTry FBgn0011555 (GO:0005576 extracellular) (GO:0004295 trypsin) (GO:0006508 proteolysis and peptidolysis))	AY070583, FBtr0088162, FBtr0088162, NM_078969	SNAP00000021211, GENSCAN00000023383
873.513	762.136	919.673	805.9	835.011	2202.49	2480.95	2121.27	2344.23	2320.49	1632495_at	9.70993	11.1615	-1.45063	9.99e-09	2.83e-06	CG31867		261614	FBgn0051867				CG31867-RA /FEA=BDGP /GEN=CG31867 /DB_XREF=CG31867 FBgn0051867 /SEG=chr2L:-11136987,11137826 /MAP=32D5-32D5 /LEN=839 /DEF=(CG31867 gene symbol:CG31867 synonyms:(CG6275) FBgn0051867 )	FBtr0080224, FBtr0080224, GENSCAN00000023107, NM_164958, SNAP00000010466	AY084089
48.35	130.5	186.236	39.641	49.608	386.686	85.581	490.672	212.998	65.271	1622960_at	6.22116	7.54318	-1.44992	0.108	0.197	decay	caspase-3 protein	42008	FBgn0028381	proteolysis GO:0006508, apoptosis GO:0006915, apoptosis GO:0006915, apoptosis GO:0006915, programmed cell death GO:0012501, larval midgut histolysis GO:0035069	cytoplasm GO:0005737	cysteine-type endopeptidase activity GO:0004197, cysteine-type endopeptidase activity GO:0004197, cysteine-type endopeptidase activity GO:0004197, cysteine-type endopeptidase activity GO:0004197, cysteine-type endopeptidase activity GO:0004197, peptidase activity GO:0008233, cysteine-type peptidase activity GO:0008234, hydrolase activity GO:0016787	CG14902-RA /FEA=BDGP /GEN=decay /DB_XREF=CG14902 FBgn0028381 /SEG=chr3R:-12324797,12327412 /MAP=89D2-89D2 /LEN=1733 /DEF=(CG14902 gene symbol:decay FBgn0028381 (GO:0005737 cytoplasm) (GO:0008632 apoptotic program) (GO:0006915 apoptosis) (GO:0004207 effector caspase) (GO:0004208 caspase-3) (GO:0004199 caspase))	AF130469, AF222007, AY089242, FBtr0083304, FBtr0083304, GENSCAN00000026984, NM_058114, SNAP00000011942
71.749	83.636	97.584	80.879	54.42	254.916	160.809	249.631	215.344	179.878	1623961_at	6.25265	7.70562	-1.44973	6.45e-05	0.000849	Arpc3B	Arpc3B	32696	FBgn0065032	actin filament organization GO:0007015, regulation of actin filament polymerization GO:0030833	cytoskeleton GO:0005856, Arp2/3 protein complex GO:0005885, germline ring canal GO:0045172	actin binding GO:0003779, structural constituent of cytoskeleton GO:0005200, protein binding GO:0005515	CG8936-RA /FEA=BDGP /GEN=CG8936 /DB_XREF=CG8936 FBgn0030818 /SEG=chrX:-16835531,16836811 /MAP=15E3-15E3 /LEN=671 /DEF=(CG8936 gene symbol:CG8936 FBgn0030818 (GO:0003779 actin binding) (GO:0005885 Arp23 protein complex) (GO:0007015 actin filament organization) (GO:0005200 structural constituent of cytoskeleton))	AY119268, FBtr0074410, FBtr0074410, FBtr0113478, FBtr0113478, GENSCAN00000030035, NM_001103539, NM_132965, SNAP00000020149
41.645	33.633	33.525	33.092	35.706	104.514	63.518	122.372	120.739	73.583	1636409_at	5.14511	6.54976	-1.44853	0.00012	0.00131	CG11034		33810	FBgn0031741	proteolysis GO:0006508	membrane GO:0016020	serine-type peptidase activity GO:0008236, dipeptidyl-peptidase activity GO:0008239, dipeptidyl-peptidase activity GO:0008239, hydrolase activity GO:0016787	CG11034-RA /FEA=BDGP /GEN=CG11034 /DB_XREF=CG11034 FBgn0031741 /SEG=chr2L:+5797693,5801073 /MAP=25F5-25F5 /LEN=2238 /DEF=(CG11034 gene symbol:CG11034 FBgn0031741 (GO:0004274 dipeptidyl-peptidase IV))	FBtr0079140, FBtr0079140, GENSCAN00000030566, NM_135117, SNAP00000005693
53.931	84.144	57.871	54.953	51.54	204.615	75.004	406.638	61.916	76.252	1640881_at	5.89407	6.95564	-1.44674	0.0844	0.165	CG16762		38310	FBgn0035343				CG16762-RA /FEA=BDGP /GEN=CG16762 /DB_XREF=CG16762 FBgn0035343 /SEG=chr3L:-2455395,2456223 /MAP=62E3-62E3 /LEN=765 /DEF=(CG16762 gene symbol:CG16762 FBgn0035343 )	BT011375, FBtr0072968, FBtr0072968, GENSCAN00000025582, NM_139465, SNAP00000016170
627.062	710.347	676.925	655.383	603.058	1784.71	1790.66	1677.83	1803.45	1794.8	1624995_at	9.35201	10.7893	-1.4354	1.12e-09	7.83e-07	CG12355		2768954	FBgn0040805		integral to membrane GO:0016021, integral to membrane GO:0016021		CT23766 /FEA=sim4 /SEG=chr3L:-15441836,15442922	BT029140, FBtr0075606, FBtr0075606, FBtr0113333, FBtr0113333, FBtr0300757, FBtr0300757, FBtr0300758, FBtr0300758, NM_001104140, NM_001169975, NM_001169976, NM_206369
212.897	207.837	216.297	216.369	213.24	500.433	660.559	488.152	556.633	662.437	1631960_at	7.73678	9.1516	-1.42708	4.11e-07	2.57e-05	CG31526		318783	FBgn0051526				CG31526-RA /FEA=BDGP /GEN=CG31526 /DB_XREF=CG31526 FBgn0051526 /SEG=chr3R:+358948,359595 /MAP=82C2-82C2 /LEN=586 /DEF=(CG31526 gene symbol:CG31526 FBgn0051526 )	FBtr0078929, FBtr0078929, FBtr0111213, FBtr0303865, NM_001043209, NM_169010
108.925	102.509	101.868	116.937	107.08	283.843	307.639	280.958	262.741	303.579	1637143_at	6.7459	8.16634	-1.42098	5.2e-09	1.9e-06	CG9643		33504	FBgn0031485	metabolic process GO:0008152		methyltransferase activity GO:0008168	CG9643-RA /FEA=BDGP /GEN=CG9643 /DB_XREF=CG9643 FBgn0031485 /SEG=chr2L:-2971094,2971979 /MAP=23C4-23C4 /LEN=885 /DEF=(CG9643 gene symbol:CG9643 FBgn0031485 )	AY089308, FBtr0077675, FBtr0077675, GENSCAN00000027119, NM_134889, SNAP00000010419
17.971	29.988	33.249	20.399	19.393	70.624	36.22	138.51	51.421	26.584	1625957_at	4.55142	5.77028	-1.41813	0.0264	0.0707	CG10051		37222	FBgn0034437	proteolysis GO:0006508		peptidase activity GO:0008233, hydrolase activity GO:0016787	CG10051-RA /FEA=BDGP /GEN=CG10051 /DB_XREF=CG10051 FBgn0034437 /SEG=chr2R:+14427364,14431014 /MAP=56D2-56D2 /LEN=2764 /DEF=(CG10051 gene symbol:CG10051 FBgn0034437 )	AY094849, FBtr0086521, FBtr0086521, GENSCAN00000030450, NM_137570, SNAP00000019697
210.878	197.835	240.174	306.001	168.323	624.148	547.219	607.627	614.425	596.375	1629469_s_at	7.78177	9.22239	-1.41242	1.07e-05	0.000237	CG10960		39458	FBgn0036316	transport GO:0006810, transmembrane transport GO:0055085	membrane GO:0016020, integral to membrane GO:0016021	transporter activity GO:0005215, glucose transmembrane transporter activity GO:0005355, substrate-specific transmembrane transporter activity GO:0022891	CG10960-RC /FEA=BDGP /GEN=CG10960 /DB_XREF=CG10960 FBgn0036316 /SEG=chr3L:-12782428,12800652 /MAP=69E5-69E6 /LEN=2661 /DEF=(CG10960 gene symbol:CG10960 FBgn0036316 (GO:0005355 glucose transporter))	AY119564, FBtr0075941, FBtr0075941, FBtr0075942, FBtr0075942, FBtr0075943, FBtr0075943, NM_140348, NM_168522, NM_168523
46.916	40.819	60.564	47.009	37.195	106.582	140.67	95.396	108.744	167.469	1636668_at	5.51909	6.92008	-1.41237	7.93e-05	0.000977	spz5	CG9972	38350	FBgn0035379	nervous system development GO:0007399, axon guidance GO:0007411, motor axon guidance GO:0008045, regulation of cell death GO:0010941, central nervous system formation GO:0021556, regulation of neuronal synaptic plasticity in response to neurotrophin GO:0031637		growth factor activity GO:0008083	CG9972-RA /FEA=BDGP /GEN=CG9972 /DB_XREF=CG9972 FBgn0035379 /SEG=chr3L:-2864266,2872793 /MAP=63A1-63A1 /LEN=1997 /DEF=(CG9972 gene symbol:CG9972 FBgn0035379 )	AY051735, FBtr0073011, FBtr0073011, NM_139496	GENSCAN00000023240, SNAP00000020417
9.024	7.906	7.656	8.076	9.085	18.559	27.694	20.809	22.895	21.121	1630711_at	3.05806	4.46044	-1.41183	1.22e-06	5.16e-05	Rcd6	Reduction in Cnn Dots 6	37332	FBgn0034530				CG11175-RA /FEA=BDGP /GEN=CG11175 /DB_XREF=CG11175 FBgn0034530 /SEG=chr2R:-15691895,15697185 /MAP=57A8-57A8 /LEN=2543 /DEF=(CG11175 gene symbol:CG11175 FBgn0034530 )	AY061284, BT003220, FBtr0086253, FBtr0086253, FBtr0300698, FBtr0300698, NM_001169746, NM_137653
29.963	32.526	26.579	35.762	28.886	76.959	96.008	65.461	95.011	74.451	1631394_at	4.93469	6.33438	-1.40791	4.73e-06	0.000131	CG31324		43177	FBgn0051324				CG31324-RA /FEA=BDGP /GEN=CG31324 /DB_XREF=CG31324 FBgn0051324 /SEG=chr3R:+21939517,21945765 /MAP=97A1-97A1 /LEN=1902 /DEF=(CG31324 gene symbol:CG31324 synonyms:(CG14557 CG14555) FBgn0051324 )	AY061829, AY119655, FBtr0084985, FBtr0084985, NM_170259
340.645	297.17	346.001	336.682	317.388	781.915	989.35	745.845	930.876	892.734	1627007_at	8.35345	9.75369	-1.4061	2.19e-07	1.88e-05	CG4306		40017	FBgn0036787			protein binding GO:0005515	CG4306-RA /FEA=BDGP /GEN=CG4306 /DB_XREF=CG4306 FBgn0036787 /SEG=chr3L:-18410832,18412036 /MAP=75C7-75C7 /LEN=1026 /DEF=(CG4306 gene symbol:CG4306 FBgn0036787 )	AY071274, FBtr0075117, FBtr0075117, GENSCAN00000033045, NM_140781, SNAP00000017651
10.046	8.402	8.834	10.211	8.779	18.939	31.141	21.955	23.463	27.085	1635017_at	3.20573	4.59444	-1.40555	7.22e-06	0.000178								NO_REP_ID /FEA=transposon /LEN=7826 /DESC=gb|-|gypsy6 GYPSY6 7826bp	SNAP00000011513, SNAP00000018108	SNAP00000006373
519.084	554.721	450.328	489.875	496.682	1282.75	1471.06	1124.85	1634.05	1134.63	1623508_at	8.96854	10.3611	-1.40469	2.19e-06	7.59e-05	CG30466		246629	FBgn0050466				CG30466-RA /FEA=BDGP /GEN=CG30466 /DB_XREF=CG30466 FBgn0050466 /SEG=chr2R:+10635192,10636488 /MAP=52A13-52A13 /LEN=1227 /DEF=(CG30466 gene symbol:CG30466 FBgn0050466 )	BT099818, FBtr0087339, FBtr0087339, GENSCAN00000035127, NM_166103
46.211	78.341	123.567	46.906	48.537	279.792	42.874	387.463	157.8	41.025	1632865_s_at	5.98475	6.9617	-1.40364	0.218	0.33	CG12974		40350	FBgn0037065				CG12974-RA /FEA=BDGP /GEN=CG12974 /DB_XREF=CG12974 FBgn0037065 /SEG=chr3L:-21199289,21203238 /MAP=78C4-78C5 /LEN=1442 /DEF=(CG12974 gene symbol:CG12974 FBgn0037065 )	AY121691, BT031290, FBtr0078410, FBtr0078410, FBtr0078411, FBtr0078411, GENSCAN00000026370, NM_141039, NM_168895, SNAP00000019556	SNAP00000008112
163.155	166.145	220.172	186.068	138.867	436.351	475.327	496.193	409.876	495.582	1623083_at	7.43323	8.84978	-1.40359	2.92e-06	9.43e-05	CG1698		36006	FBgn0033443	transport GO:0006810, neurotransmitter transport GO:0006836, neurotransmitter transport GO:0006836	integral to plasma membrane GO:0005887, membrane GO:0016020, integral to membrane GO:0016021	neurotransmitter transporter activity GO:0005326, neurotransmitter:sodium symporter activity GO:0005328, symporter activity GO:0015293, potassium:amino acid symporter activity GO:0017032	CG1698-RA /FEA=BDGP /GEN=CG1698 /DB_XREF=CG1698 FBgn0033443 /SEG=chr2R:+4853975,4858640 /MAP=46B3-46B3 /LEN=4090 /DEF=(CG1698 gene symbol:CG1698 FBgn0033443 (GO:0017032 potassium:amino acid transporter))	AY060329, EU260490, FBtr0088474, FBtr0088474, GENSCAN00000040364, NM_136673, SNAP00000010930
30.388	26.395	39.591	45.575	31.461	83.688	102.186	80.449	93.878	97.698	1627719_at	5.08809	6.511	-1.40084	1.67e-05	0.000324	gol	goliath	38006	FBgn0004919	mesoderm formation GO:0001707; transcription, DNA-dependent GO:0006351; regulation of transcription, DNA-dependent GO:0006355; multicellular organismal development GO:0007275; mesoderm development GO:0007498; regulation of transcription, DNA-dependent GO:0006355	nucleus GO:0005634, membrane GO:0016020, integral to membrane GO:0016021	DNA binding GO:0003677, protein binding GO:0005515, zinc ion binding GO:0008270, metal ion binding GO:0046872	CG2679-RA /FEA=BDGP /GEN=gol /DB_XREF=CG2679 FBgn0004919 /SEG=chr2R:-20117236,20121243 /MAP=60F3-60F3 /LEN=2379 /DEF=(CG2679 gene symbol:gol FBgn0004919 (GO:0007498 mesoderm development) (GO:0005634 nucleus) (GO:0006355 regulation of transcription, DNA-dependent))	BT023710, FBtr0300178, FBtr0300178, M97204, NM_079140
65.931	115.845	271.086	92.427	37.3	382.773	80.127	622.969	232.59	217.617	1630291_at	6.54658	7.96298	-1.3987	0.0718	0.147	MtnB	Metallothionein B	42424	FBgn0002869	cellular metal ion homeostasis GO:0006875		copper ion binding GO:0005507, protein binding GO:0005515, metal ion binding GO:0046872, metal ion binding GO:0046872	CG4312-RA /FEA=BDGP /GEN=MtnB /DB_XREF=CG4312 FBgn0002869 /SEG=chr3R:-16328976,16329338 /MAP=92E12-92E12 /LEN=301 /DEF=(CG4312 gene symbol:MtnB FBgn0002869 (GO:0006875 metal ion homeostasis) (GO:0005505 heavy metal binding) (GO:0005508 coppercadmium binding))	BT025813, FBtr0083890, FBtr0083890, M16250, NM_079689	GENSCAN00000038861
20.376	19.289	21.521	28.154	21.828	66.293	39.625	74.355	52.827	59.54	1636885_at	4.4619	5.83889	-1.39639	6.48e-05	0.000851	CG17560		42022	FBgn0038450	metabolic process GO:0008152		catalytic activity GO:0003824, binding GO:0005488, protein binding GO:0005515	CG17560-RA /FEA=BDGP /GEN=CG17560 /DB_XREF=CG17560 FBgn0038450 /SEG=chr3R:+12443720,12445437 /MAP=89D5-89D5 /LEN=1500 /DEF=(CG17560 gene symbol:CG17560 FBgn0038450 )	BT032826, FBtr0083330, FBtr0083330, GENSCAN00000024407, NM_142310, SNAP00000008076
130.805	96.524	92.656	149.445	70.201	339.964	156.086	449.036	211.747	262.19	1625026_at	6.70296	8.05336	-1.39485	0.00331	0.0154	CG3348		50082	FBgn0040609	chitin metabolic process GO:0006030	extracellular region GO:0005576	protein binding GO:0005515, chitin binding GO:0008061	CG3348-RA /FEA=BDGP /GEN=CG3348 /DB_XREF=CG3348 FBgn0040609 /SEG=chr3R:-23106617,23107276 /MAP=97F1-97F1 /LEN=527 /DEF=(CG3348 gene symbol:CG3348 FBgn0040609 )	BT011537, FBtr0085172, FBtr0085172, GENSCAN00000024200, NM_144004, SNAP00000019098	BT022291
21.42	17.45	15.6	21.094	20.246	52.633	48.42	43.391	66.922	40.361	1635738_at	4.24955	5.63081	-1.39361	1.96e-05	0.000363				FBgn0014462	transport GO:0006810, ion transport GO:0006811, cGMP-mediated signaling GO:0019934, transmembrane transport GO:0055085	membrane GO:0016020, integral to membrane GO:0016021, intracellular cyclic nucleotide activated cation channel complex GO:0017071	nucleotide binding GO:0000166, ion channel activity GO:0005216, cGMP binding GO:0030553	CG7779-RA /FEA=BDGP /GEN=Cng /DB_XREF=CG7779 FBgn0014462 /SEG=chr2R:-11306869,11313454 /MAP=53A1-53A1 /LEN=2909 /DEF=(CG7779 gene symbol:Cng FBgn0014462 (GO:0006812 cation transport) (GO:0005221 intracellular cyclic nucleotide activated cation channel) (GO:0019934 cGMP-mediated signaling) (GO:0017071 intracellular cyclic nucleotide activated cation channel complex))	FBtr0087187, FBtr0302924, FBtr0302925, NM_057768, X89601
42.369	39.155	54.528	59.37	36.644	95.179	138.968	92.93	133.445	148.076	1626901_at	5.51044	6.89991	-1.39095	0.000108	0.00123	CG15890		32401	FBgn0030576	transmembrane transport GO:0055085			CG15890-RA /FEA=BDGP /GEN=CG15890 /DB_XREF=CG15890 FBgn0030576 /SEG=chrX:-14488540,14496801 /MAP=12F4-12F4 /LEN=2709 /DEF=(CG15890 gene symbol:CG15890 FBgn0030576 )	BT011024, FBtr0073939, FBtr0073939, NM_132740	GENSCAN00000023626, SNAP00000000558
28.469	29.109	63.528	19.53	22.047	106.726	35.825	172.04	91.988	19.782	1640244_at	4.88683	6.03135	-1.39001	0.112	0.202	CG33514		3346239	FBgn0053514	transport GO:0006810	intracellular GO:0005622	transporter activity GO:0005215, protein binding GO:0005515, vitamin E binding GO:0008431	CG15017-RA /FEA=BDGP /GEN=CG15017 /DB_XREF=CG15017 FBgn0035535 /SEG=chr3L:+4345188,4345497 /MAP=64B4-64B4 /LEN=309 /DEF=(CG15017 gene symbol:CG15017 FBgn0035535 )	BT012303, FBtr0091456, FBtr0091456, GENSCAN00000032277, NM_001014558, SNAP00000020838
62.221	45.138	45.611	53.613	47.743	119.233	150.893	109.144	148.663	137.086	1632877_a_at	5.65773	7.04399	-1.38672	4.22e-06	0.000121	CG2906		35753	FBgn0033240	carbohydrate metabolic process GO:0005975, metabolic process GO:0008152		nucleic acid binding GO:0003676; hydrolase activity, hydrolyzing O-glycosyl compounds GO:0004553; hydrolase activity GO:0016787; hydrolase activity, acting on glycosyl bonds GO:0016798; metal ion binding GO:0046872	CG2906-RB /FEA=BDGP /GEN=CG2906 /DB_XREF=CG2906 FBgn0033240 /SEG=chr2R:+3016562,3018967 /MAP=43F6-43F7 /LEN=1964 /DEF=(CG2906 gene symbol:CG2906 FLAGGED_PROBLEMATIC FBgn0033240 )	BT031275, FBtr0113052, FBtr0113052, NM_001103755, SNAP00000020000	GENSCAN00000029771
12.603	11.505	13.627	12.725	11.174	36.385	25.421	73.271	14.359	11.606	1634323_at	3.61999	4.68582	-1.38564	0.0573	0.125	CG17191		43249	FBgn0039473	lipid metabolic process GO:0006629		catalytic activity GO:0003824, triglyceride lipase activity GO:0004806, triglyceride lipase activity GO:0004806, phosphatidylcholine 1-acylhydrolase activity GO:0008970, hydrolase activity GO:0016787	CG17191-RA /FEA=BDGP /GEN=CG17191 /DB_XREF=CG17191 FBgn0039473 /SEG=chr3R:-22833694,22834838 /MAP=97D14-97D14 /LEN=1090 /DEF=(CG17191 gene symbol:CG17191 FBgn0039473 (GO:0004806 triacylglycerol lipase))	AY118629, FBtr0085152, FBtr0085152, GENSCAN00000040761, NM_143266, SNAP00000012656
75.592	136.568	193.634	76.539	66.523	377.421	89.129	658.239	222.729	85.102	1626767_at	6.64895	7.72212	-1.38416	0.138	0.235	Tsp2A	Tetraspanin 2A	31080	FBgn0024361		membrane GO:0016020, integral to membrane GO:0016021, integral to membrane GO:0016021		CG11415-RA /FEA=BDGP /GEN=Tsp2A /DB_XREF=CG11415 FBgn0024361 /SEG=chrX:+1104014,1105451 /MAP=1F3-1F3 /LEN=848 /DEF=(CG11415 gene symbol:Tsp2A FBgn0024361 (GO:0016021 integral to membrane))	BT014915, FBtr0070211, FBtr0070211, FBtr0303284, GENSCAN00000036804, NM_080298, SNAP00000012347
184.297	264.336	673.832	220.989	169.987	1237.03	105.34	1718.74	840.709	46.417	1638335_at	8.0331	8.59815	-1.38338	0.621	0.716	CG18493		42319	FBgn0038701	proteolysis GO:0006508		serine-type peptidase activity GO:0008236	CG18493-RA /FEA=BDGP /GEN=CG18493 /DB_XREF=CG18493 FBgn0038701 /SEG=chr3R:+15216010,15217871 /MAP=92A3-92A3 /LEN=1564 /DEF=(CG18493 gene symbol:CG18493 FBgn0038701 )	AY089583, FBtr0083756, FBtr0083756, GENSCAN00000023705, NM_142546, SNAP00000000640
62.244	42.639	51.556	57.873	52.358	119.554	144.28	111	167.835	152.184	1625433_at	5.72544	7.10185	-1.38165	1.2e-05	0.000255	Scp1	calcium biding protein	3355102	FBgn0020908		sarcoplasmic reticulum GO:0016529	calcium ion binding GO:0005509, calcium ion binding GO:0005509, calcium ion binding GO:0005509	CG15848-RA /FEA=BDGP /GEN=Scp1 /DB_XREF=CG15848 FBgn0020908 /SEG=chr3h:-1073350,1107805 /LEN=962 /DEF=(CG15848 gene symbol:Scp1 FBgn0020908 (GO:0016529 sarcoplasmic reticulum) (GO:0005509 calcium ion binding))	AY118788, FBtr0113713, FBtr0113713, NM_001015389	GENSCAN00000022033, SNAP00000000942
44.236	38.51	67.36	37.475	33.826	183.854	56.462	210.563	95.989	29.508	1639500_at	5.42321	6.50552	-1.38031	0.0883	0.171	nub	CG15488	34669	FBgn0085424	transcription, DNA-dependent GO:0006351; regulation of transcription, DNA-dependent GO:0006355; regulation of transcription from RNA polymerase II promoter GO:0006357; multicellular organismal development GO:0007275; pattern specification process GO:0007389; neuroblast fate determination GO:0007400; ganglion mother cell fate determination GO:0007402; ventral cord development GO:0007419; regulatio…	nucleus GO:0005634, nucleus GO:0005634, nucleus GO:0005634	DNA binding GO:0003677, sequence-specific DNA binding transcription factor activity GO:0003700, sequence-specific DNA binding transcription factor activity GO:0003700, RNA polymerase II transcription factor activity GO:0003702, transcription regulator activity GO:0030528, sequence-specific DNA binding GO:0043565	CG6246-RA /FEA=BDGP /GEN=nub /DB_XREF=CG6246 FBgn0002970 /SEG=chr2L:+12607217,12617004 /MAP=33F1-33F2 /LEN=3263 /DEF=(CG6246 gene symbol:nub FBgn0002970 (GO:0003700 transcription factor) (GO:0003702 RNA polymerase II transcription factor) (GO:0005634 nucleus) (GO:0007400 neuroblast cell fate determination))	FBtr0112642, FBtr0112642, FBtr0112643, FBtr0112643, M65015, M81957, NM_001103683, NM_057311
221.013	213.035	209.593	221.762	170.301	510.103	636.082	465.45	590.368	493.148	1631525_at	7.68784	9.06431	-1.37975	1.55e-06	6.02e-05	l(2)k10201	lethal (2) k10201	48373	FBgn0016970	multicellular organismal development GO:0007275, multicellular organismal development GO:0007275	intracellular GO:0005622	protein binding GO:0005515, zinc ion binding GO:0008270, metal ion binding GO:0046872	CG13951-RA /FEA=BDGP /GEN=l(2)k10201 /DB_XREF=CG13951 FBgn0016970 /SEG=chr2R:+4459720,4460386 /MAP=45D2-45D2 /LEN=666 /DEF=(CG13951 gene symbol:l(2)k10201 synonyms:(CG8803) FBgn0016970 )	BT023381, FBtr0088505, FBtr0088505, GENSCAN00000022607, NM_176116, SNAP00000006314
61.273	69.359	56.87	73.171	66.416	169.996	165.021	146.781	176.045	192.289	1637065_a_at	6.02589	7.40406	-1.378	3.45e-07	2.33e-05				FBgn0261562				CG32317-RB /FEA=BDGP /GEN=CG32317 /DB_XREF=CG32317 FBgn0052317 /SEG=chr3L:+1783753,1785546 /MAP=62B4-62B4 /LEN=1400 /DEF=(CG32317 gene symbol:CG32317 synonyms:(CG13923 CG12022) FBgn0052317 )	AY051532, FBtr0302728, FBtr0302728, FBtr0302729, FBtr0302729, GENSCAN00000022875, NM_206237, SNAP00000012730
38.218	59.621	46.572	44.904	58.804	125.476	133.371	118.772	118.018	148.863	1639130_a_at	5.61239	7.00467	-1.37715	7.59e-06	0.000184	kkv	Chitin Synthase B	45884	FBgn0001311	embryonic epithelial tube formation GO:0001838; cuticle chitin biosynthetic process GO:0006035; open tracheal system development GO:0007424; Malpighian tubule morphogenesis GO:0007443; chitin-based embryonic cuticle biosynthetic process GO:0008362; regulation of tube diameter, open tracheal system GO:0035158; regulation of tube length, open tracheal system GO:0035159	integral to membrane GO:0016021	chitin synthase activity GO:0004100; chitin synthase activity GO:0004100; chitin synthase activity GO:0004100; transferase activity GO:0016740; transferase activity, transferring glycosyl groups GO:0016757; transferase activity, transferring hexosyl groups GO:0016758	CG2666-RA /FEA=BDGP /GEN=kkv /DB_XREF=CG2666 FBgn0001311 /SEG=chr3R:-1203812,1218584 /MAP=83A1-83A1 /LEN=5455 /DEF=(CG2666 gene symbol:kkv FBgn0001311 (GO:0016021 integral to membrane) (GO:0004100 chitin synthase) (GO:0008362 embryonic cuticle biosynthesis (sensu Insecta)))	AY051434, AY128474, BT024964, FBtr0078798, FBtr0078798, FBtr0078800, FBtr0078800, FBtr0301398, FBtr0301398, NM_079509, NM_169052, NM_206430
140.316	113.912	151.031	145.331	130.229	305.683	384.584	301.953	389.71	386.321	1639508_a_at	7.08222	8.45623	-1.37698	1.78e-06	6.54e-05	CG13784		34003	FBgn0031897				CG13784-RB /FEA=BDGP /GEN=CG13784 /DB_XREF=CG13784 FBgn0031897 /SEG=chr2L:-7210873,7212260 /MAP=27E4-27E5 /LEN=1332 /DEF=(CG13784 gene symbol:CG13784 FBgn0031897 )	AY069857, BT011361, FBtr0079414, FBtr0079414, FBtr0110799, FBtr0110799, NM_001042878, NM_164742, SNAP00000013379
198.545	217.164	285.49	328.497	130.219	588.825	599.243	638.46	535.691	650.352	1633592_a_at	7.78756	9.2315	-1.37698	0.000289	0.00251	CREG	cellular repressor of E1A-stimulated genes	42092	FBgn0025456	negative regulation of transcription, DNA-dependent GO:0045892	nucleus GO:0005634	protein binding GO:0005515, FMN binding GO:0010181, transcription repressor activity GO:0016564	CG5413-RB /FEA=BDGP /GEN=CREG /DB_XREF=CG5413 FBgn0025456 /SEG=chr3R:-13219004,13220320 /MAP=90A5-90A5 /LEN=914 /DEF=(CG5413 gene symbol:CREG FBgn0025456 )	AF084522, FBtr0089895, FBtr0089895, FBtr0089896, FBtr0089896, FBtr0089897, FBtr0089897, GENSCAN00000036472, NM_079661, NM_169756, NM_169757	SNAP00000020425
44.144	43.526	34.491	40.979	39.48	107.528	108.017	95.872	119.389	93.85	1632657_at	5.33519	6.70771	-1.3726	3.39e-07	2.3e-05	CG7166		40401	FBgn0037107		extracellular region GO:0005576		CG7166-RA /FEA=BDGP /GEN=CG7166 /DB_XREF=CG7166 FBgn0037107 /SEG=chr3L:-21539151,21542397 /MAP=78E1-78E1 /LEN=1212 /DEF=(CG7166 gene symbol:CG7166 FBgn0037107 (GO:0005578 extracellular matrix))	BT029930, FBtr0301161, FBtr0301161, GENSCAN00000028636, NM_141082, SNAP00000020433
520.902	475.54	517.792	508.261	431.979	1236.85	1380.39	978.456	1209.08	1548.84	1632319_at	8.93575	10.2949	-1.37216	3.65e-06	0.00011	CG18598		42188	FBgn0038589				CG18598-RA /FEA=BDGP /GEN=CG18598 /DB_XREF=CG18598 FBgn0038589 /SEG=chr3R:+14076851,14077278 /MAP=90F8-90F8 /LEN=362 /DEF=(CG18598 gene symbol:CG18598 FBgn0038589 )	BT011524, FBtr0083569, FBtr0083569, GENSCAN00000026388, NM_142441, SNAP00000019332
29.721	19.111	18.973	20.826	26.364	59.765	91.602	41.527	70.571	33.286	1637099_at	4.49928	5.79848	-1.36768	0.00218	0.0112	CG17049		36483	FBgn0033832				CG17049-RA /FEA=BDGP /GEN=CG17049 /DB_XREF=CG17049 FBgn0033832 /SEG=chr2R:-8457243,8457932 /MAP=50A3-50A3 /LEN=603 /DEF=(CG17049 gene symbol:CG17049 FBgn0033832 )	FBtr0087718, FBtr0087718, GENSCAN00000021979, NM_137026, SNAP00000016044
25.54	27.139	25.14	42.913	32.372	92.955	76.437	59.352	95.029	71.147	1631216_a_at	4.90578	6.28178	-1.36705	9.57e-05	0.00112	ASPP	Ankyrin-repeat, SH3-domain and Proline-rich-region containing Protein	37422	FBgn0034606		adherens junction GO:0005912	protein binding GO:0005515, protein tyrosine kinase activator activity GO:0030296	CG18375-RA /FEA=BDGP /GEN=CG18375 /DB_XREF=CG18375 FBgn0034606 /SEG=chr2R:-16261406,16294504 /MAP=57D2-57D4 /LEN=4594 /DEF=(CG18375 gene symbol:CG18375 FBgn0034606 )	BT003215, FBtr0071622, FBtr0071622, FBtr0071623, FBtr0071623, NM_137721, NM_176243
206.394	198.815	189.496	226.789	188.522	470.227	558.001	389.275	500.99	686.38	1622966_at	7.65487	8.9995	-1.36683	1.41e-05	0.000286	RpS28a	Ribosomal protein S28a	43564	FBgn0039739	translation GO:0006412	intracellular GO:0005622, ribosome GO:0005840, cytosolic small ribosomal subunit GO:0022627	structural constituent of ribosome GO:0003735, structural constituent of ribosome GO:0003735	CG15527-RA /FEA=BDGP /GEN=CG15527 /DB_XREF=CG15527 FBgn0039739 /SEG=chr3R:-25837491,25837686 /MAP=99D2-99D2 /LEN=195 /DEF=(CG15527 gene symbol:CG15527 FBgn0039739 (GO:0005843 cytosolic small ribosomal subunit (sensu Eukarya)) (GO:0003735 structural constituent of ribosome))	BT100071, FBtr0085601, FBtr0085601, GENSCAN00000026850, NM_143507
45.792	48.411	82.492	36.488	36.58	161.557	60.057	237.761	124.994	59.533	1638973_s_at	5.57256	6.79977	-1.36628	0.026	0.0699	CG11149		33800	FBgn0031732			N-acetyllactosaminide beta-1,3-N-acetylglucosaminyltransferase activity GO:0008532; N-acetyllactosaminide beta-1,3-N-acetylglucosaminyltransferase activity GO:0008532	CG11149-RB /FEA=BDGP /GEN=CG11149 /DB_XREF=CG11149 FBgn0031732 /SEG=chr2L:-5710335,5713111 /MAP=25F3-25F3 /LEN=1949 /DEF=(CG11149 gene symbol:CG11149 FBgn0031732 (GO:0008532 N-acetyllactosaminide beta-1,3-N-acetylglucosaminyltransferase))	AY071507, FBtr0079168, FBtr0079168, FBtr0079169, FBtr0079169, FBtr0300695, FBtr0300695, FBtr0300696, FBtr0300696, NM_001169418, NM_001169419, NM_135108, NM_164657	GENSCAN00000030617, SNAP00000005559
12.497	11.465	14.45	13.063	15.098	36.625	35.976	22.955	30.362	45.246	1624802_at	3.72788	5.06167	-1.36237	7.02e-05	0.000897	CG31686		318885	FBgn0051686	lipid metabolic process GO:0006629		catalytic activity GO:0003824, hydrolase activity GO:0016787	CG31686-RA /FEA=BDGP /GEN=CG31686 /DB_XREF=CG31686 FBgn0051686 /SEG=chr2L:+2237239,2237824 /MAP=22D5-22D5 /LEN=585 /DEF=(CG31686 gene symbol:CG31686 FBgn0051686 )	BT120020, FBtr0077752, FBtr0077752, GENSCAN00000031601, NM_164468, SNAP00000016788
39.56	52.325	45.533	42.033	41.437	107.894	128.328	90.747	130.824	109.683	1637640_at	5.45811	6.81393	-1.36124	3.26e-06	0.000101	CG32320		317977	FBgn0052320		integral to membrane GO:0016021		CG32320-RA /FEA=BDGP /GEN=CG32320 /DB_XREF=CG32320 FBgn0052320 /SEG=chr3L:+1379232,1381657 /MAP=61F8-61F8 /LEN=1410 /DEF=(CG32320 gene symbol:CG32320 FBgn0052320 )	BT030434, FBtr0300067, FBtr0300067, NM_001104002
65.03	73.568	181.03	78.471	64.524	383.263	91.506	422.045	221.384	68.005	1624763_at	6.406	7.53944	-1.35844	0.0967	0.183	CG2556		32201	FBgn0030396				CG2556-RA /FEA=BDGP /GEN=CG2556 /DB_XREF=CG2556 FBgn0030396 /SEG=chrX:+12227820,12247207 /MAP=11A12-11A12 /LEN=2313 /DEF=(CG2556 gene symbol:CG2556 FBgn0030396 )	FBtr0073652, FBtr0073652, NM_132577	SNAP00000011218, GENSCAN00000032348
267.208	311.535	265.449	267.122	277.797	682.458	691.552	645.696	779.845	748.364	1638930_s_at	8.11532	9.46753	-1.35281	3.12e-08	5.69e-06	CG11248		40411	FBgn0037117				CG11248-RB /FEA=BDGP /GEN=CG11248 /DB_XREF=CG11248 FBgn0037117 /SEG=chr3L:+21597363,21600509 /MAP=78E3-78E4 /LEN=2882 /DEF=(CG11248 gene symbol:CG11248 FBgn0037117 )	AY118582, FBtr0078430, FBtr0078430, FBtr0078431, FBtr0078431, GENSCAN00000028612, NM_141091, NM_168934, SNAP00000020542
39.439	36.407	39.731	29.154	33.449	80.164	97.864	80.419	92.365	103.905	1624813_s_at	5.14588	6.49909	-1.35163	2.07e-06	7.28e-05	CG34008		3885577	FBgn0054008				HDC14659 /FEA=HDP /SEG=chr3R:-16406475,16407239	BT030929, BT030966, FBtr0100063, FBtr0100063, GENSCAN00000038863, NM_001038973, SNAP00000002371
69.794	70.592	73.723	78.864	67.72	176.583	177.337	188.919	187.519	189.658	1635522_a_at	6.17066	7.52287	-1.35089	1.49e-09	9.36e-07	santa-maria	CG12789	34024	FBgn0025697	defense response GO:0006952, defense response GO:0006952, cell adhesion GO:0007155, phototransduction GO:0007602, rhodopsin biosynthetic process GO:0016063, carotenoid metabolic process GO:0016116, salivary gland cell autophagic cell death GO:0035071, autophagic cell death GO:0048102	integral to plasma membrane GO:0005887, membrane GO:0016020	receptor activity GO:0004872, scavenger receptor activity GO:0005044, scavenger receptor activity GO:0005044	CG12789-RA /FEA=BDGP /SEG=chr2L:-7437584,7443396	AY051582, BT100097, FBtr0079464, FBtr0079464, FBtr0079465, FBtr0079465, NM_135277, NM_164752	SNAP00000015299, GENSCAN00000038679
274.319	263.119	380.403	202.225	211.539	960.911	199.775	1419.6	612.114	201.339	1623018_at	8.01905	8.98658	-1.34971	0.147	0.247	CG12780, DsimCG12780	---, ---	35834	FBgn0033301			Gram-negative bacterial cell surface binding GO:0051636	CG12780-RA /FEA=BDGP /GEN=CG12780 /DB_XREF=CG12780 FBgn0033301 /SEG=chr2R:-3612697,3613000 /MAP=44D2-44D2 /LEN=303 /DEF=(CG12780 gene symbol:CG12780 FBgn0033301 (GO:0008368 Gram-negative bacterial binding))	BT022378, FBtr0088736, FBtr0088736, GENSCAN00000022479, NM_136544, SNAP00000003432
16.426	16.142	15.264	14.922	19.467	38.939	41.705	45.346	42.03	40.756	1623048_a_at	4.033	5.38209	-1.34438	1.08e-07	1.21e-05	Lcch3	GABA receptor beta subunit	32554	FBgn0010240	transport GO:0006810, ion transport GO:0006811	plasma membrane GO:0005886, plasma membrane GO:0005886, membrane GO:0016020, integral to membrane GO:0016021, integral to membrane GO:0016021, cell junction GO:0030054, chloride channel complex GO:0034707, synapse GO:0045202, postsynaptic membrane GO:0045211	receptor activity GO:0004872, GABA-A receptor activity GO:0004890, GABA-A receptor activity GO:0004890, GABA-A receptor activity GO:0004890, ion channel activity GO:0005216, extracellular ligand-gated ion channel activity GO:0005230, chloride channel activity GO:0005254	CG17336-RA /FEA=BDGP /GEN=Lcch3 /DB_XREF=CG17336 FBgn0010240 /SEG=chrX:+15656070,15659545 /MAP=14A1-14A1 /LEN=2710 /DEF=(CG17336 gene symbol:Lcch3 FBgn0010240 (GO:0005886 plasma membrane) (GO:0004890 GABA-A receptor) (GO:0016021 integral to membrane))	AY060660, FBtr0074127, FBtr0074129, FBtr0074129, GENSCAN00000030677, L17436, NM_167475, NM_206746	SNAP00000000769
140.252	107.927	188.994	182.132	151.537	383.982	432.823	354.879	446.734	338.011	1629229_a_at	7.24007	8.60358	-1.34372	3.51e-05	0.000542	srp	A-box-binding factor	41944	FBgn0003507	embryonic development via the syncytial blastoderm GO:0001700; endoderm formation GO:0001706; cell fate determination GO:0001709; mesodermal cell fate commitment GO:0001710; transcription, DNA-dependent GO:0006351; regulation of transcription, DNA-dependent GO:0006355; regulation of transcription, DNA-dependent GO:0006355; phagocytosis, engulfment GO:0006911; defense response GO:0006952; multicel…	nucleus GO:0005634, nucleus GO:0005634	DNA binding GO:0003677, DNA binding GO:0003677, DNA binding GO:0003677, sequence-specific DNA binding transcription factor activity GO:0003700, RNA polymerase II transcription factor activity GO:0003702, protein binding GO:0005515, zinc ion binding GO:0008270, general RNA polymerase II transcription factor activity GO:0016251, transcription activator activity GO:0016563, sequence-specific DNA bin…	CG3992-RA /FEA=BDGP /GEN=srp /DB_XREF=CG3992 FBgn0003507 /SEG=chr3R:+11819881,11829825 /MAP=89A13-89B1 /LEN=4461 /DEF=(CG3992 gene symbol:srp FBgn0003507 (GO:0003677 DNA binding) (GO:0007516 hemocyte development) (GO:0009887 organogenesis) (GO:0045893 positive regulation of transcription, DNA-dependent) (GO:0007390 germ-band shortening) (GO:0008258 head involution) (GO:0007391 dorsal closure) (GO…	AY069823, BT011543, FBtr0083215, FBtr0083215, FBtr0083216, FBtr0083216, FBtr0100595, FBtr0100595, NM_001032019, NM_169694, NM_169696
20.875	72.114	199.365	50.778	21.126	280.35	97.602	351.751	135.513	57.828	1637357_at	5.65245	7.22686	-1.34144	0.0768	0.154	CG9463		34203	FBgn0032066	carbohydrate metabolic process GO:0005975, mannose metabolic process GO:0006013, metabolic process GO:0008152	lysosome GO:0005764	catalytic activity GO:0003824; hydrolase activity, hydrolyzing O-glycosyl compounds GO:0004553; alpha-mannosidase activity GO:0004559; alpha-mannosidase activity GO:0004559; protein binding GO:0005515; zinc ion binding GO:0008270; mannosidase activity GO:0015923; hydrolase activity GO:0016787; hydrolase activity, acting on glycosyl bonds GO:0016798; carbohydrate binding GO:0030246; cation binding…	CG9463-RA /FEA=BDGP /GEN=CG9463 /DB_XREF=CG9463 FBgn0032066 /SEG=chr2L:-8757589,8760939 /MAP=29F1-29F1 /LEN=3110 /DEF=(CG9463 gene symbol:CG9463 FBgn0032066 (GO:0004559 alpha-mannosidase) (GO:0005764 lysosome))	AY071249, FBtr0079744, FBtr0079744, GENSCAN00000024182, NM_135406, SNAP00000011889
36.644	45.462	29.227	41.072	30.447	70.834	109.821	90.942	96.514	94.737	1626775_at	5.17192	6.51816	-1.33986	3.06e-05	0.00049								HDC04646 /FEA=HDP /SEG=chr2R:-170222,170438	HDC04646
19.921	20.289	28.448	22.578	21.503	91.046	28.572	96.414	44.423	24.53	1632882_at	4.48247	5.60519	-1.3379	0.0286	0.0749	CG11671		40976	FBgn0037562				CG11671-RA /FEA=BDGP /GEN=CG11671 /DB_XREF=CG11671 FBgn0037562 /SEG=chr3R:+4113675,4114355 /MAP=84F8-84F8 /LEN=623 /DEF=(CG11671 gene symbol:CG11671 FBgn0037562 )	AY118861, FBtr0081829, FBtr0081829, NM_141521	SNAP00000008776, GENSCAN00000033812
350.834	292.313	352.359	283.971	282.059	700.801	975.046	766.336	802.287	700.209	1628363_at	8.27927	9.61273	-1.33694	2.68e-06	8.89e-05	inx3	innexin 3	44266	FBgn0028373		plasma membrane GO:0005886, plasma membrane GO:0005886, gap junction GO:0005921, gap junction GO:0005921, gap junction GO:0005921, gap junction GO:0005921, membrane GO:0016020, integral to membrane GO:0016021, integral to membrane GO:0016021, cell junction GO:0030054	gap junction channel activity GO:0005243, protein binding GO:0005515	CG1448-RA /FEA=BDGP /GEN=inx3 /DB_XREF=CG1448 FBgn0028373 /SEG=chr3R:-24669202,24674281 /MAP=98E6-98F1 /LEN=1606 /DEF=(CG1448 gene symbol:inx3 FBgn0028373 (GO:0005921 gap junction) (GO:0015286 innexin channel) (GO:0016021 integral to membrane))	AF172258, AY058643, FBtr0085350, FBtr0085350, GENSCAN00000031205, NM_079991, SNAP00000013855
339.065	366.183	368.535	365.477	347.512	897.659	919.59	797.663	931.517	954.476	1633837_at	8.48041	9.8113	-1.33286	5.21e-09	1.87e-06	Obp50c	Odorant-binding protein 50c	246434	FBgn0050072	transport GO:0006810, sensory perception of chemical stimulus GO:0007606		odorant binding GO:0005549, odorant binding GO:0005549	CG30072-RA /FEA=BDGP /GEN=Obp50c /DB_XREF=CG30072 FBgn0050072 /SEG=chr2R:+9436023,9436700 /MAP=50F6-50F6 /LEN=558 /DEF=(CG30072 gene symbol:Obp50c FBgn0050072 )	BT088819, FBtr0087553, FBtr0303243, FBtr0303244, NM_166052	SNAP00000006727, GENSCAN00000035328
429.851	528.33	271.992	109.989	287.149	1164.23	305.994	1541.04	428.113	659.435	1627080_at	8.16546	9.42783	-1.33272	0.0624	0.133	CG17752		42337	FBgn0038718	transport GO:0006810, transmembrane transport GO:0055085	integral to membrane GO:0016021	transporter activity GO:0005215, secondary active organic cation transmembrane transporter activity GO:0008513	CG17752-RA /FEA=BDGP /GEN=CG17752 /DB_XREF=CG17752 FBgn0038718 /SEG=chr3R:+15435963,15438176 /MAP=92A10-92A10 /LEN=1716 /DEF=(CG17752 gene symbol:CG17752 FBgn0038718 (GO:0008513 organic cation porter))	AY102694, FBtr0083779, FBtr0083779, GENSCAN00000040435, NM_142560, SNAP00000014302
55.879	65.877	113.621	84.294	41.013	181.655	118.646	326.729	154.28	126.739	1624195_at	6.08588	7.40053	-1.33203	0.0067	0.0259	sug	sugarbabe	36424	FBgn0033782	transcription, DNA-dependent GO:0006351; multicellular organismal development GO:0007275; negative regulation of transcription, DNA-dependent GO:0045892; regulation of transcription, DNA-dependent GO:0006355; positive regulation of transcription, DNA-dependent GO:0045893	intracellular GO:0005622, nucleus GO:0005634, nuclear speck GO:0016607	nucleic acid binding GO:0003676, DNA binding GO:0003677, zinc ion binding GO:0008270, transcription activator activity GO:0016563, metal ion binding GO:0046872	CG3850-RA /FEA=BDGP /GEN=CG3850 /DB_XREF=CG3850 FBgn0033782 /SEG=chr2R:+7993576,7995360 /MAP=49E1-49E1 /LEN=1342 /DEF=(CG3850 gene symbol:CG3850 FBgn0033782 )	AY069605, FBtr0087789, FBtr0087789, GENSCAN00000034543, NM_136982, SNAP00000001706
31.03	31.408	35.233	27.049	29.147	152.735	25.462	129.245	44.788	34.465	1632720_at	4.93806	5.90624	-1.32951	0.102	0.189	LysX	Lysozyme X	38122	FBgn0004431	defense response GO:0006952, metabolic process GO:0008152, cell wall macromolecule catabolic process GO:0016998, antimicrobial humoral response GO:0019730, cytolysis GO:0019835, defense response to bacterium GO:0042742		lysozyme activity GO:0003796; lysozyme activity GO:0003796; lysozyme activity GO:0003796; catalytic activity GO:0003824; hydrolase activity GO:0016787; hydrolase activity, acting on glycosyl bonds GO:0016798	CG9120-RA /FEA=BDGP /GEN=LysX /DB_XREF=CG9120 FBgn0004431 /SEG=chr3L:-1175366,1175931 /MAP=61F3-61F3 /LEN=565 /DEF=(CG9120 gene symbol:LysX FBgn0004431 (GO:0003793 defenseimmunity protein) (GO:0003796 lysozyme) (GO:0006960 antimicrobial humoral response (sensu Invertebrata)))	AY119081, FBtr0072637, FBtr0072637, GENSCAN00000021913, NM_079157, SNAP00000017804	Z22224
156.342	123.227	157.701	146.547	154.65	340.218	413.629	290.626	408.493	393.165	1623133_a_at	7.20057	8.51574	-1.3219	3.69e-06	0.00011	CG10508		40342	FBgn0037060			protein binding GO:0005515, protein binding GO:0005515	CG10508-RE /FEA=BDGP /GEN=CG10508 /DB_XREF=CG10508 FBgn0037060 /SEG=chr3L:+21127514,21133330 /MAP=78C2-78C2 /LEN=2987 /DEF=(CG10508 gene symbol:CG10508 FBgn0037060 )	AY060473, FBtr0078303, FBtr0078303, FBtr0078304, FBtr0078304, FBtr0273212, FBtr0273212, FBtr0273213, FBtr0273213, NM_001144522, NM_176382, NM_176384, NM_206412, SNAP00000010268
108.819	89.97	114.649	109.606	102.672	226.382	285.19	191.226	304.244	307.202	1627838_at	6.71126	8.01393	-1.32188	2.16e-05	0.000388	uzip	zipper	38002	FBgn0004055	multicellular organismal development GO:0007275, nervous system development GO:0007399, axonogenesis GO:0007409, cell differentiation GO:0030154	plasma membrane GO:0005886, plasma membrane GO:0005886, membrane GO:0016020, integral to membrane GO:0016021, integral to membrane GO:0016021		CG3533-RA /FEA=BDGP /GEN=uzip /DB_XREF=CG3533 FBgn0004055 /SEG=chr2R:+20055619,20073656 /MAP=60E12-60F1 /LEN=2475 /DEF=(CG3533 gene symbol:uzip FBgn0004055 (GO:0005886 plasma membrane) (GO:0016021 integral to membrane) (GO:0007409 axonogenesis))	AY052139, FBtr0072397, FBtr0072397, NM_079137
252.155	286.79	511.66	134.584	113.21	803.939	267.986	1394.43	522.02	253.626	1631154_at	7.80725	9.03539	-1.32015	0.0798	0.159	CG13321		36430	FBgn0033787				CG13321-RA /FEA=BDGP /GEN=CG13321 /DB_XREF=CG13321 FBgn0033787 /SEG=chr2R:+8018269,8019889 /MAP=49E4-49E4 /LEN=1062 /DEF=(CG13321 gene symbol:CG13321 FBgn0033787 )	AY070942, FBtr0087792, FBtr0087792, GENSCAN00000034541, NM_136987, SNAP00000001710
1152.31	1221.5	1311.36	1230.67	1207.87	2987.01	3112.03	3000.96	3111.55	3071.26	1623061_at	10.257	11.5775	-1.31943	1.48e-10	2.15e-07	CG10561	transcription unit 37C2	35189	FBgn0002036		cytoplasm GO:0005737, cytoplasm GO:0005737, cytoplasm GO:0005737, cytoplasm GO:0005737		CG10561-RA /FEA=BDGP /GEN=CG10561 /DB_XREF=CG10561 FBgn0002036 /SEG=chr2L:+19092483,19094654 /MAP=37C1-37C1 /LEN=2053 /DEF=(CG10561 gene symbol:CG10561 FBgn0002036 (GO:0005737 cytoplasm))	AY058445, FBtr0081155, FBtr0081155, GENSCAN00000033672, NM_057260, SNAP00000011838
50.735	74.092	65.511	43.402	57.312	209.536	66.566	260.786	106.058	82.354	1624587_at	5.83806	6.97739	-1.3173	0.0229	0.0638	CG13323		36433	FBgn0033788				CG13323-RA /FEA=BDGP /GEN=CG13323 /DB_XREF=CG13323 FBgn0033788 /SEG=chr2R:-8111591,8112002 /MAP=49F1-49F1 /LEN=411 /DEF=(CG13323 gene symbol:CG13323 FBgn0033788 )	FBtr0087797, FBtr0087797, GENSCAN00000026255, NM_136988	BT023029, SNAP00000010147
154.863	135.332	147.511	159.018	143.539	329.362	414.372	336.051	383.852	362.944	1639034_at	7.20765	8.50777	-1.30304	1.09e-07	1.21e-05	CG7593		43500	FBgn0039687	phagocytosis, engulfment GO:0006911; metabolic process GO:0008152		N-acetyltransferase activity GO:0008080; transferase activity, transferring acyl groups GO:0016746; transferase activity GO:0016740	CG7593-RA /FEA=BDGP /GEN=CG7593 /DB_XREF=CG7593 FBgn0039687 /SEG=chr3R:-25539242,25540008 /MAP=99B9-99B9 /LEN=710 /DEF=(CG7593 gene symbol:CG7593 FBgn0039687 )	AY118838, FBtr0085461, FBtr0085461, GENSCAN00000036800, NM_143458, SNAP00000000717
17.278	22.767	114.953	20.344	17.088	132.063	21.92	213.049	88.739	16.896	1634205_at	4.78122	5.95688	-1.29649	0.224	0.336	CG15254, DsecCG15254	---, ---	34915	FBgn0028949	proteolysis GO:0006508		metalloendopeptidase activity GO:0004222, metalloendopeptidase activity GO:0004222, peptidase activity GO:0008233, metallopeptidase activity GO:0008237, zinc ion binding GO:0008270, hydrolase activity GO:0016787, metal ion binding GO:0046872	CG15254-RA /FEA=BDGP /SEG=chr2L:-15592011,15592908	FBtr0080783, FBtr0080783, GENSCAN00000023536, NM_135913, SNAP00000009026
24.078	44.989	113.354	20.23	35.978	178.345	22.733	250.348	94.393	39.963	1624437_s_at	5.28266	6.36685	-1.29559	0.203	0.313	AGO1, CG30025, CG30031, deltaTry, gammaTry	Argonaute 1, ---, ---, deltaTrypsin, gammaTrypsin	246398, 246404, 36221, 36544, 48343	FBgn0010358, FBgn0010359, FBgn0050025, FBgn0050031	chromatin silencing GO:0006342, mRNA catabolic process GO:0006402, mRNA catabolic process GO:0006402, proteolysis GO:0006508, proteolysis GO:0006508, proteolysis GO:0006508, segment polarity determination GO:0007367, synapse assembly GO:0007416, RNA interference GO:0016246, production of siRNA involved in RNA interference GO:0030422, targeting of mRNA for destruction involved in RNA interference …	extracellular region GO:0005576, extracellular region GO:0005576, extracellular region GO:0005576, extracellular space GO:0005615, nucleus GO:0005634, cytoplasm GO:0005737, eukaryotic translation initiation factor 2 complex GO:0005850, RNA-induced silencing complex GO:0016442, perinuclear region of cytoplasm GO:0048471	nucleic acid binding GO:0003676, translation initiation factor activity GO:0003743, catalytic activity GO:0003824, serine-type endopeptidase activity GO:0004252, serine-type endopeptidase activity GO:0004252, serine-type endopeptidase activity GO:0004252, protein binding GO:0005515, peptidase activity GO:0008233, serine-type peptidase activity GO:0008236, hydrolase activity GO:0016787, enzyme bin…	CG30031-RA /FEA=BDGP /GEN=CG30031 /DB_XREF=CG30031 FBgn0050031 /SEG=chr2R:+6415552,6416317 /MAP=47F4-47F4 /LEN=765 /DEF=(CG30031 gene symbol:CG30031 FBgn0050031 )	BT014918, BT023945, FBtr0088123, FBtr0088123, FBtr0088124, FBtr0088124, FBtr0088158, FBtr0088158, FBtr0088159, FBtr0088159, GENSCAN00000023314, GENSCAN00000023349, GENSCAN00000023371, GENSCAN00000023431, GENSCAN00000025599, GENSCAN00000036394, NM_078970, NM_165823, NM_165824, NM_165825, SNAP00000006980, SNAP00000021127, SNAP00000021154, SNAP00000021183, SNAP00000021203	SNAP00000007950
20.092	17.597	19.33	18.588	18.089	43.468	47.454	38.134	39.38	61.016	1637599_at	4.2264	5.49877	-1.29213	7.96e-06	0.000191	l(3)mbt	tumor-supressor	43288	FBgn0002441	negative regulation of transcription from RNA polymerase II promoter GO:0000122; regulation of preblastoderm mitotic cell cycle GO:0007347; neuroblast proliferation GO:0007405; muscle organ development GO:0007517; negative regulation of gene expression GO:0010629; syncytial nuclear migration GO:0035190; regulation of transcription, DNA-dependent GO:0006355; dendrite morphogenesis GO:0048813	nucleus GO:0005634, nucleus GO:0005634, Myb complex GO:0031523	sequence-specific DNA binding transcription factor activity GO:0003700, protein binding GO:0005515, sequence-specific DNA binding GO:0043565	CG5954-RA /FEA=BDGP /GEN=l(3)mbt /DB_XREF=CG5954 FBgn0002441 /SEG=chr3R:-23081316,23087434 /MAP=97F1-97F1 /LEN=5281 /DEF=(CG5954 gene symbol:l(3)mbt FBgn0002441 (GO:0003700 transcription factor) (GO:0005634 nucleus))	FBtr0085176, FBtr0085176, NM_079805	BT022463, NM_143294, FBtr0085157, FBtr0085157
129.824	142.248	239.579	118.971	128.164	775.768	87.366	737.824	190.492	64.807	1639338_at	7.19467	7.83346	-1.29063	0.433	0.546	CG11912, DsimCG11912	---, ---	33205	FBgn0031248	proteolysis GO:0006508, proteolysis GO:0006508		catalytic activity GO:0003824, serine-type endopeptidase activity GO:0004252, serine-type endopeptidase activity GO:0004252, peptidase activity GO:0008233, serine-type peptidase activity GO:0008236, hydrolase activity GO:0016787	CG11912-RA /FEA=BDGP /GEN=CG11912 /DB_XREF=CG11912 FBgn0031248 /SEG=chr2L:-318356,319254 /MAP=21C1-21C1 /LEN=898 /DEF=(CG11912 gene symbol:CG11912 FBgn0031248 (GO:0004252 serine-type endopeptidase))	AY060697, FBtr0078099, FBtr0078099, GENSCAN00000032314, NM_134673, SNAP00000020157
78.946	67.44	70.659	95.011	101.933	216.456	183.549	218.12	194.411	199.245	1634208_a_at	6.35253	7.65766	-1.28923	6.49e-06	0.000164	plx	pollux	40704	FBgn0261261	regulation of Rab GTPase activity GO:0032313, cell adhesion mediated by integrin GO:0033627	intracellular GO:0005622, cell surface GO:0009986	Rab GTPase activator activity GO:0005097, integrin binding GO:0005178	CG1093-RA /FEA=BDGP /GEN=plx /DB_XREF=CG1093 FBgn0004879 /SEG=chr3R:+1532458,1538563 /MAP=83C1-83C1 /LEN=5472 /DEF=(CG1093 gene symbol:plx FBgn0004879 )	BT025850, BT099739, FBtr0302090, FBtr0302090, FBtr0302091, FBtr0302091, FBtr0302092, FBtr0302092, NM_001170040, NM_169094, NM_169095, U50542
271.344	549.049	296.298	171.677	190.16	889.884	305.215	1318.11	444.051	642.46	1632874_at	8.07806	9.30749	-1.28372	0.0318	0.0808	CG6602		38691	FBgn0035673				CG6602-RA /FEA=BDGP /GEN=CG6602 /DB_XREF=CG6602 FBgn0035673 /SEG=chr3L:+6031451,6032762 /MAP=65A5-65A5 /LEN=1311 /DEF=(CG6602 gene symbol:CG6602 FBgn0035673 )	BT022229, FBtr0077047, FBtr0077047, GENSCAN00000022557, NM_139763, SNAP00000018793
955.538	900.582	1075.97	944.194	916.932	2242.93	2631.14	2111.76	2387.2	2279.66	1636084_at	9.90198	11.1825	-1.2816	7.73e-08	9.89e-06	CG6497		39924	FBgn0036704			protein binding GO:0005515	CG6497-RA /FEA=BDGP /GEN=CG6497 /DB_XREF=CG6497 FBgn0036704 /SEG=chr3L:-17201606,17202883 /MAP=74A2-74A2 /LEN=1277 /DEF=(CG6497 gene symbol:CG6497 FBgn0036704 )	AY118703, FBtr0075250, FBtr0075250, NM_140706	SNAP00000013673, GENSCAN00000037096
29.018	50.168	67.383	21.672	31.509	118.926	34.141	217.178	79.762	35.166	1630804_at	5.19946	6.24076	-1.2803	0.117	0.209	Oatp33Eb	Organic anion transporting polypeptide 33Eb	34662	FBgn0032435	transport GO:0006810, organic anion transport GO:0015711	membrane GO:0016020	transporter activity GO:0005215, organic anion transmembrane transporter activity GO:0008514, sodium-independent organic anion transmembrane transporter activity GO:0015347	CG6417-RA /FEA=BDGP /GEN=CG6417 /DB_XREF=CG6417 FBgn0032435 /SEG=chr2L:+12437356,12440924 /MAP=33E5-33E5 /LEN=2747 /DEF=(CG6417 gene symbol:CG6417 FBgn0032435 (GO:0015347 sodium-independent organic anion transporter))	AY071008, FBtr0080370, FBtr0080370, GENSCAN00000027678, NM_135726, SNAP00000011550
47.51	34.441	43.727	55.051	48.516	95.526	93.656	130.465	120.171	113.714	1637255_a_at	5.50196	6.77857	-1.27178	2.31e-05	0.000405	alpha-Est7	fragment H	40901	FBgn0015575		cytoplasm GO:0005737, lipid particle GO:0005811	carboxylesterase activity GO:0004091, carboxylesterase activity GO:0004091, carboxylesterase activity GO:0004091, carboxylesterase activity GO:0004091, hydrolase activity GO:0016787	CG1112-RA /FEA=BDGP /SEG=chr3R:-3345302,3349495	AY051473, FBtr0081550, FBtr0081550, FBtr0081551, GENSCAN00000039560, NM_079537, NM_169188, SNAP00000000542
104.641	124.141	89.243	107.729	117.816	262.556	288.469	210.055	391.142	160.209	1639302_at	6.75529	7.97175	-1.2717	0.000774	0.00514	CG5645		39382	FBgn0036254			protein binding GO:0005515	CG5645-RA /FEA=BDGP /GEN=CG5645 /DB_XREF=CG5645 FBgn0036254 /SEG=chr3L:-12091315,12094250 /MAP=68F5-68F5 /LEN=2744 /DEF=(CG5645 gene symbol:CG5645 FBgn0036254 )	AY061053, FBtr0076024, FBtr0076024, GENSCAN00000039188, NM_140293, SNAP00000017467
67.598	74.851	82.411	77.195	75.404	193.295	199.062	169.579	158.405	190.559	1624893_at	6.23533	7.50382	-1.27097	2.06e-07	1.79e-05	CG8852		33577	FBgn0031548			protein binding GO:0005515	CG8852-RA /FEA=BDGP /GEN=CG8852 /DB_XREF=CG8852 FBgn0031548 /SEG=chr2L:+3517701,3520157 /MAP=23F6-24A1 /LEN=2398 /DEF=(CG8852 gene symbol:CG8852 FBgn0031548 )	AY071028, FBtr0089937, FBtr0089937, NM_134946	GENSCAN00000035290, SNAP00000014441
88.307	106.033	166.056	176.041	76.249	239.486	221.727	466.677	296.468	251.605	1632623_at	6.85615	8.14989	-1.26844	0.00303	0.0144	Cyt-b5-r	Cytochrome b5-related	35008	FBgn0000406	lipid metabolic process GO:0006629, fatty acid biosynthetic process GO:0006633, oxidation-reduction process GO:0055114	mitochondrion GO:0005739, lipid particle GO:0005811	iron ion binding GO:0005506; electron carrier activity GO:0009055; oxidoreductase activity GO:0016491; oxidoreductase activity, acting on paired donors, with oxidation of a pair of donors resulting in the reduction of molecular oxygen to two molecules of water GO:0016717; heme binding GO:0020037; metal ion binding GO:0046872	CG13279-RA /FEA=BDGP /SEG=chr2L:-16766940,16768802	AY058287, FBtr0080932, FBtr0080932, GENSCAN00000040572, NM_057806, SNAP00000011642
58.033	48.007	48.424	46.777	51.705	109.462	153.545	108.638	152.246	85.199	1633155_at	5.65631	6.89264	-1.26783	9.17e-05	0.00109	CG13675		38907	FBgn0035845	chitin metabolic process GO:0006030	extracellular region GO:0005576	chitin binding GO:0008061	HDC09028 /FEA=HDP /SEG=chr3L:-8122305,8123070	BT032926, FBtr0300119, FBtr0300119, GENSCAN00000035145, NM_001104076	SNAP00000000667
412.298	296.982	802.263	1228.68	214.199	1114.47	1366.73	1320.38	1432.07	1878.14	1623669_at	8.91108	10.4529	-1.26734	0.0122	0.0401	CG16836		50208	FBgn0040735				CG16836-RA /FEA=BDGP /GEN=CG16836 /DB_XREF=CG16836 FBgn0040735 /SEG=chr2R:+13452814,13453178 /MAP=55C6-55C6 /LEN=298 /DEF=(CG16836 gene symbol:CG16836 FBgn0040735 )	BT122113, FBtr0086666, FBtr0086666, NM_144110
13.352	19.338	15.183	11.079	12.137	47.547	18.739	69.932	20.519	14.121	1632177_at	3.80159	4.82116	-1.2651	0.0575	0.125	hth	dorsotonals	41273	FBgn0001235	protein import into nucleus, translocation GO:0000060; eye development GO:0001654; compound eye photoreceptor fate commitment GO:0001752; regulation of transcription, DNA-dependent GO:0006355; regulation of transcription from RNA polymerase II promoter GO:0006357; regulation of transcription from RNA polymerase II promoter GO:0006357; multicellular organismal development GO:0007275; specification…	nucleus GO:0005634, nucleus GO:0005634, transcription factor complex GO:0005667	DNA binding GO:0003677, DNA binding GO:0003677, sequence-specific DNA binding transcription factor activity GO:0003700, sequence-specific DNA binding transcription factor activity GO:0003700, sequence-specific DNA binding transcription factor activity GO:0003700, sequence-specific DNA binding transcription factor activity GO:0003700, sequence-specific distal enhancer binding RNA polymerase II tra…	CG17117-RD /FEA=BDGP /GEN=hth /DB_XREF=CG17117 FBgn0001235 /SEG=chr3R:-6408204,6464404 /MAP=86C1-86C3 /LEN=2977 /DEF=(CG17117 gene symbol:hth FBgn0001235 (GO:0007456 eye morphogenesis (sensu Drosophila)) (GO:0003700 transcription factor) (GO:0003704 specific RNA polymerase II transcription factor) (GO:0007420 brain development) (GO:0007422 peripheral nervous system development) (GO:0005634 nucleu…	FBtr0100454, FBtr0100454, NM_001014613
33.942	27.297	39.84	56.122	28.121	69.998	90.602	73.572	86.188	125.036	1633385_at	5.15918	6.44549	-1.26505	0.000692	0.00473	Karl	Karl	32131	FBgn0030334			binding GO:0005488, protein binding GO:0005515	CG4139-RB /FEA=BDGP /GEN=Karl /DB_XREF=CG4139 FBgn0030334 /SEG=chrX:+11519502,11522911 /MAP=10E3-10E3 /LEN=1417 /DEF=(CG4139 gene symbol:Karl FBgn0030334 )	AY038185, FBtr0073557, FBtr0073557, NM_132520
75.341	113.49	204.47	69.926	77.156	370.881	130.118	460.028	249.116	88.489	1640827_at	6.627	7.76644	-1.26494	0.0654	0.137	CG15422		33615	FBgn0031579	pathogenesis GO:0009405	extracellular region GO:0005576	protein binding GO:0005515	CG15422-RA /FEA=BDGP /GEN=CG15422 /DB_XREF=CG15422 FBgn0031579 /SEG=chr2L:+3997624,3997939 /MAP=24D3-24D3 /LEN=315 /DEF=(CG15422 gene symbol:CG15422 FBgn0031579 )	BT053716, FBtr0077505, FBtr0077505, GENSCAN00000023304, NM_134970, SNAP00000014334
40.672	64.146	80.923	26.881	38.397	170.926	36.127	238.412	117.455	40.177	1626499_at	5.53983	6.53876	-1.26459	0.145	0.245	GATAe	GATAe	41945	FBgn0038391	regulation of transcription, DNA-dependent GO:0006355; endoderm development GO:0007492; antimicrobial humoral response GO:0019730	nucleus GO:0005634	sequence-specific DNA binding transcription factor activity GO:0003700, zinc ion binding GO:0008270, general RNA polymerase II transcription factor activity GO:0016251, general RNA polymerase II transcription factor activity GO:0016251, sequence-specific DNA binding GO:0043565, metal ion binding GO:0046872	CG10278-RA /FEA=BDGP /GEN=GATAe /DB_XREF=CG10278 FBgn0038391 /SEG=chr3R:+11838010,11844873 /MAP=89B1-89B1 /LEN=3089 /DEF=(CG10278 gene symbol:GATAe FBgn0038391 (GO:0016251 general RNA polymerase II transcription factor) (GO:0005634 nucleus))	AB054996, BT004902, FBtr0083218, FBtr0083218, FBtr0303260, FBtr0303261, NM_142259	AB124838, GENSCAN00000024010, SNAP00000012472
22.205	34.389	30.639	21.427	28.056	75.305	52.494	83.492	63.241	53.775	1626150_at	4.74912	6.0128	-1.26386	0.000142	0.00148	tsh	teashirt	35430	FBgn0003866	negative regulation of transcription from RNA polymerase II promoter GO:0000122; negative regulation of transcription from RNA polymerase II promoter GO:0000122; transcription, DNA-dependent GO:0006351; regulation of transcription from RNA polymerase II promoter GO:0006357; regulation of transcription from RNA polymerase II promoter GO:0006357; multicellular organismal development GO:0007275; spe…	intracellular GO:0005622, nucleus GO:0005634, nucleus GO:0005634, nucleus GO:0005634, cytoplasm GO:0005737, cytoplasm GO:0005737	nucleic acid binding GO:0003676, DNA binding GO:0003677, DNA binding GO:0003677, specific RNA polymerase II transcription factor activity GO:0003704, protein binding GO:0005515, zinc ion binding GO:0008270, transcription repressor activity GO:0016564, metal ion binding GO:0046872	CG1374-RA /FEA=BDGP /GEN=tsh /DB_XREF=CG1374 FBgn0003866 /SEG=chr2L:+21661715,21670134 /MAP=40A5-40A5 /LEN=4732 /DEF=(CG1374 gene symbol:tsh FBgn0003866 (GO:0003704 specific RNA polymerase II transcription factor) (GO:0005634 nucleus) (GO:0007384 specification of segmental identity, thorax) (GO:0007385 specification of segmental identity, abdomen) (GO:0045705 negative regulation of salivary gland…	BT030762, FBtr0085906, FBtr0085906, FBtr0085907, FBtr0085907, NM_078891, NM_206021	M57496
63.001	82.161	50.355	64.879	62.316	135.345	200.388	137.279	178.033	123.681	1623179_at	5.99459	7.25092	-1.26344	8.82e-05	0.00106	Spindly	CG15415	33578	FBgn0031549	mitotic cell cycle spindle assembly checkpoint GO:0007094, regulation of mitotic metaphase/anaphase transition GO:0030071, protein localization to kinetochore GO:0034501	kinetochore GO:0000776, kinetochore GO:0000776, microtubule GO:0005874	protein binding GO:0005515, microtubule plus-end binding GO:0051010	CG15415-RA /FEA=BDGP /GEN=CG15415 /DB_XREF=CG15415 FBgn0031549 /SEG=chr2L:-3520121,3522855 /MAP=24A1-24A1 /LEN=2424 /DEF=(CG15415 gene symbol:CG15415 FBgn0031549 )	FBtr0301590, FBtr0301590, GENSCAN00000035246, NM_134947, SNAP00000014281	BT022829
27.375	20.59	22.87	23.781	27.59	59.156	56.523	58.169	56.537	62.809	1623935_at	4.60236	5.87269	-1.26254	3.97e-07	2.55e-05	sxe2	sex-specific enzyme 2	41954	FBgn0038398	lipid metabolic process GO:0006629		catalytic activity GO:0003824, phosphatidylcholine 1-acylhydrolase activity GO:0008970, hydrolase activity GO:0016787, phosphatidylserine-specific phospholipase A1 activity GO:0017063	CG4979-RA /FEA=BDGP /GEN=CG4979 /DB_XREF=CG4979 FBgn0038398 /SEG=chr3R:+11911244,11912969 /MAP=89B6-89B6 /LEN=1590 /DEF=(CG4979 gene symbol:CG4979 FBgn0038398 (GO:0017063 phosphatidylserine-specific phospholipase A1))	AY058391, FBtr0083225, FBtr0083225, GENSCAN00000024007, NM_142265, SNAP00000012555
195.772	190.049	314.564	234.497	153.308	592.577	337.648	710.662	498.966	467.357	1627662_at	7.72284	8.98289	-1.26058	0.000997	0.00623	Ugt35a	UDP-glycosyltransferase 35a	41334	FBgn0026315	metabolic process GO:0008152		UDP-glycosyltransferase activity GO:0008194; glucuronosyltransferase activity GO:0015020; glucuronosyltransferase activity GO:0015020; transferase activity GO:0016740; transferase activity, transferring glycosyl groups GO:0016757; transferase activity, transferring hexosyl groups GO:0016758	CG6644-RA /FEA=BDGP /GEN=Ugt35a /DB_XREF=CG6644 FBgn0026315 /SEG=chr3R:-6996538,6998404 /MAP=86D8-86D8 /LEN=1799 /DEF=(CG6644 gene symbol:Ugt35a FBgn0026315 (GO:0008194 UDP-glycosyltransferase))	AF116555, AY051661, FBtr0082374, FBtr0082374, GENSCAN00000036846, NM_079590, SNAP00000006479
38.889	64.374	85.169	36.747	39.966	188.536	51.148	239.252	110.217	44.737	1630471_at	5.64445	6.68106	-1.25745	0.0922	0.176	CG4301		32610	FBgn0030747	ATP biosynthetic process GO:0006754, metabolic process GO:0008152, phospholipid transport GO:0015914	membrane GO:0016020, integral to membrane GO:0016021	nucleotide binding GO:0000166; magnesium ion binding GO:0000287; catalytic activity GO:0003824; phospholipid-translocating ATPase activity GO:0004012; calcium-transporting ATPase activity GO:0005388; calcium-transporting ATPase activity GO:0005388; ATP binding GO:0005524; ATPase activity, coupled to transmembrane movement of ions, phosphorylative mechanism GO:0015662; hydrolase activity GO:001678…	CG4301-RA /FEA=BDGP /GEN=CG4301 /DB_XREF=CG4301 FBgn0030747 /SEG=chrX:+16140097,16145418 /MAP=14C4-14C4 /LEN=4127 /DEF=(CG4301 gene symbol:CG4301 FBgn0030747 (GO:0005388 calcium-transporting ATPase))	BT089007, FBtr0074272, FBtr0074272, GENSCAN00000034422, NM_132897, SNAP00000002199
34.547	38.078	66.575	39.158	27.934	143.225	47.935	175.156	96.8	30.011	1631873_at	5.3027	6.34041	-1.25727	0.0824	0.163	CG3706		53540	FBgn0040342				CG3706-RA /FEA=BDGP /SEG=chrX:-688366,690108	AY119247, FBtr0070189, FBtr0070189, GENSCAN00000038666, NM_144377, SNAP00000006501
32.888	36.74	26.318	38.819	35.728	79.075	82.66	74.429	79.424	91.755	1629901_at	5.07888	6.34466	-1.25653	2.99e-06	9.56e-05	dgt6	CG11881	43441	FBgn0039638	mitotic spindle organization GO:0007052, regulation of mitosis GO:0007088	spindle GO:0005819, microtubule associated complex GO:0005875	protein binding GO:0005515	CG11881-RA /FEA=BDGP /GEN=CG11881 /DB_XREF=CG11881 FBgn0039638 /SEG=chr3R:-24943664,24946017 /MAP=98F12-98F12 /LEN=2160 /DEF=(CG11881 gene symbol:CG11881 FBgn0039638 )	AY069433, FBtr0085414, FBtr0085414, GENSCAN00000031950, NM_143414, SNAP00000005677
19.245	14.981	16.398	14.665	14.291	33.367	41.832	36.433	34.886	43.5	1623662_at	3.98366	5.24031	-1.25566	2.72e-06	8.96e-05	CG11044		37281	FBgn0034484				CG11044-RA /FEA=BDGP /GEN=CG11044 /DB_XREF=CG11044 FBgn0034484 /SEG=chr2R:+15295542,15298645 /MAP=56F10-56F10 /LEN=2045 /DEF=(CG11044 gene symbol:CG11044 FBgn0034484 )	AY094879, FBtr0086313, FBtr0086313, GENSCAN00000029322, NM_137612, SNAP00000004212
60.097	64.707	126.732	173.532	42.258	226.97	145.03	215.802	236.343	291.672	1638325_at	6.35018	7.76661	-1.2556	0.00847	0.0307	Hn	Henna	38871	FBgn0001208	L-phenylalanine catabolic process GO:0006559; L-phenylalanine catabolic process GO:0006559; L-phenylalanine catabolic process GO:0006559; eye pigment biosynthetic process GO:0006726; phagocytosis, engulfment GO:0006911; aromatic amino acid family metabolic process GO:0009072; serotonin biosynthetic process GO:0042427; oxidation-reduction process GO:0055114	lipid particle GO:0005811	monooxygenase activity GO:0004497; phenylalanine 4-monooxygenase activity GO:0004505; phenylalanine 4-monooxygenase activity GO:0004505; phenylalanine 4-monooxygenase activity GO:0004505; phenylalanine 4-monooxygenase activity GO:0004505; phenylalanine 4-monooxygenase activity GO:0004505; tryptophan 5-monooxygenase activity GO:0004510; tryptophan 5-monooxygenase activity GO:0004510; iron ion bind…	CG7399-RA /FEA=BDGP /GEN=Hn /DB_XREF=CG7399 FBgn0001208 /SEG=chr3L:+7720070,7722685 /MAP=66A12-66A12 /LEN=1526 /DEF=(CG7399 gene symbol:Hn FBgn0001208 (GO:0006726 eye pigment biosynthesis) (GO:0006559 phenylalanine catabolism) (GO:0004510 tryptophan 5-monooxygenase) (GO:0004505 phenylalanine 4-monooxygenase))	AY069306, EU362615, EU370098, FBtr0076811, FBtr0076811, FBtr0100225, FBtr0100225, GENSCAN00000028439, M32802, NM_001014573, NM_079239, SNAP00000021387	AJ001721, AJ001722
96.29	103.641	80.964	101.352	91.565	215.699	243.058	173.185	262.549	234.021	1640139_at	6.56078	7.80423	-1.25204	6.81e-06	0.00017	B-H2	BarH2	32723	FBgn0004854	compound eye photoreceptor cell differentiation GO:0001751; regulation of transcription, DNA-dependent GO:0006355; regulation of transcription, DNA-dependent GO:0006355; multicellular organismal development GO:0007275; eye-antennal disc morphogenesis GO:0007455; leg disc proximal/distal pattern formation GO:0007479; visual perception GO:0007601; sensory organ boundary specification GO:0008052; ey…	nucleus GO:0005634, nucleus GO:0005634	DNA binding GO:0003677, DNA binding GO:0003677, sequence-specific DNA binding transcription factor activity GO:0003700, sequence-specific DNA binding transcription factor activity GO:0003700, specific RNA polymerase II transcription factor activity GO:0003704, transcription regulator activity GO:0030528, sequence-specific DNA binding GO:0043565	CG5488-RA /FEA=BDGP /SEG=chrX:+17045539,17055121	FBtr0074429, FBtr0074429, M82884, NM_078662
112.464	131.956	152.877	147.798	95.585	324.996	323.411	378.455	284.351	210.855	1639528_at	6.97993	8.22342	-1.24836	0.000181	0.00178	NAAT1	CG3252	31457	FBgn0029762	transport GO:0006810, ion transport GO:0006811, sodium ion transport GO:0006814, sodium ion transport GO:0006814, sodium ion transport GO:0006814, neurotransmitter transport GO:0006836, neurotransmitter transport GO:0006836, neurotransmitter transport GO:0006836, amino acid transport GO:0006865, neutral amino acid transport GO:0015804, L-amino acid transport GO:0015807, D-amino acid transport GO:…	integral to plasma membrane GO:0005887, integral to plasma membrane GO:0005887, membrane GO:0016020, integral to membrane GO:0016021, integral to membrane GO:0016021	sodium:amino acid symporter activity GO:0005283, neurotransmitter transporter activity GO:0005326, neurotransmitter:sodium symporter activity GO:0005328, neurotransmitter:sodium symporter activity GO:0005328, neutral amino acid transmembrane transporter activity GO:0015175, L-amino acid transmembrane transporter activity GO:0015179, symporter activity GO:0015293, potassium:amino acid symporter ac…	CG3252-RA /FEA=BDGP /GEN=CG3252 /DB_XREF=CG3252 FBgn0029762 /SEG=chrX:-5146127,5151459 /MAP=4F9-4F9 /LEN=2205 /DEF=(CG3252 gene symbol:CG3252 FBgn0029762 (GO:0017032 potassium:amino acid transporter))	AY121662, DQ073009, FBtr0070797, FBtr0070797, GENSCAN00000025833, NM_131991, SNAP00000009928
14.13	17.317	14.601	13.946	16.937	33.465	38.106	28.462	45.425	37.129	1624255_at	3.93734	5.17348	-1.24695	1.22e-05	0.000258	CG30459		246625	FBgn0050459				CG30459-RB /FEA=BDGP /GEN=CG30459 /DB_XREF=CG30459 FBgn0050459 /SEG=chr2R:-12095607,12097718 /MAP=53E11-53E11 /LEN=2111 /DEF=(CG30459 gene symbol:CG30459 FBgn0050459 )	BT100196, FBtr0087015, FBtr0087015, GENSCAN00000036403, NM_166211, SNAP00000011009
13.207	13.578	17.885	16.567	16.398	46.649	16.854	89.451	12.606	18.21	1633009_a_at	3.94656	4.78891	-1.24312	0.155	0.257				FBgn0036068	transport GO:0006810, transmembrane transport GO:0055085	integral to membrane GO:0016021	transporter activity GO:0005215	CG6640-RA /FEA=BDGP /GEN=CG6640 /DB_XREF=CG6640 FBgn0036068 /SEG=chr3L:-10053275,10058410 /MAP=67D8-67D8 /LEN=2839 /DEF=(CG6640 gene symbol:CG6640 FBgn0036068 )	AY051541, FBtr0076312, FBtr0076313, FBtr0303833, GENSCAN00000037634, NM_140125, NM_168396, SNAP00000016523
83.177	102.749	117.084	224.796	108.034	301.937	161.142	510.846	285.08	245.889	1624057_at	6.90006	8.13282	-1.24293	0.00919	0.0326	CG16713		33591	FBgn0031560			serine-type endopeptidase inhibitor activity GO:0004867, serine-type endopeptidase inhibitor activity GO:0004867	CG16713-RA /FEA=BDGP /GEN=CG16713 /DB_XREF=CG16713 FBgn0031560 /SEG=chr2L:-3687596,3687975 /MAP=24B2-24B3 /LEN=324 /DEF=(CG16713 gene symbol:CG16713 FBgn0031560 )	BT072876, FBtr0077547, FBtr0077547, NM_134955
206.819	215.059	171.734	231.092	228.407	503.914	542.104	395.737	508.308	540.108	1636339_at	7.71053	8.9509	-1.24159	4.45e-06	0.000125	CG13334		36510	FBgn0033856	carbohydrate metabolic process GO:0005975, glycolysis GO:0006096, metabolic process GO:0008152, cellular carbohydrate metabolic process GO:0044262, oxidation-reduction process GO:0055114		catalytic activity GO:0003824; L-lactate dehydrogenase activity GO:0004459; L-lactate dehydrogenase activity GO:0004459; binding GO:0005488; oxidoreductase activity GO:0016491; oxidoreductase activity, acting on the CH-OH group of donors, NAD or NADP as acceptor GO:0016616	CG13334-RA /FEA=BDGP /GEN=CG13334 /DB_XREF=CG13334 FBgn0033856 /SEG=chr2R:+8623258,8624819 /MAP=50B1-50B2 /LEN=1561 /DEF=(CG13334 gene symbol:CG13334 FBgn0033856 (GO:0004459 L-lactate dehydrogenase))	FBtr0087677, FBtr0087677, NM_137044	BT011007, SNAP00000018428, GENSCAN00000023477
22.621	22.727	25.227	20.903	20.71	85.81	26.675	70.987	60.714	21.053	1630467_a_at	4.48415	5.52597	-1.24137	0.0335	0.0839	Dh31	diuretic hormone 31	34181	FBgn0032048	neuropeptide signaling pathway GO:0007218, body fluid secretion GO:0007589, body fluid secretion GO:0007589	extracellular region GO:0005576	hormone activity GO:0005179, neuropeptide hormone activity GO:0005184, diuretic hormone activity GO:0008613, diuretic hormone activity GO:0008613, diuretic hormone activity GO:0008613	CG13094-RA /FEA=BDGP /GEN=Dh31 /DB_XREF=CG13094 FBgn0032048 /SEG=chr2L:-8484409,8499076 /MAP=29D1-29D3 /LEN=981 /DEF=(CG13094 gene symbol:Dh31 FBgn0032048 (GO:0005184 neuropeptide hormone) (GO:0007218 neuropeptide signaling pathway) (GO:0008613 diuretic hormone) (GO:0007589 fluid secretion))	BT120329, FBtr0079699, FBtr0079699, FBtr0079700, FBtr0079700, NM_078790, NM_164825	NM_001169442, FBtr0300450, FBtr0300450, SNAP00000005963, GENSCAN00000024955
275.572	653.619	335.652	257.682	446.491	1138.1	707.854	1327.1	615.575	858.77	1625042_at	8.53227	9.80114	-1.23895	0.00429	0.0186	CG31288		318664	FBgn0051288				CG31288-RA /FEA=BDGP /GEN=CG31288 /DB_XREF=CG31288 FBgn0051288 /SEG=chr3R:-21114371,21115879 /MAP=96D1-96D1 /LEN=1287 /DEF=(CG31288 gene symbol:CG31288 synonyms:(CG13665) FBgn0051288 )	BT024300, FBtr0084860, FBtr0084860, GENSCAN00000022275, NM_170215, SNAP00000003878
32.264	38.919	47.255	27.944	30.959	109.53	44.339	138.799	84.657	41.028	1632621_at	5.12267	6.22493	-1.23819	0.0188	0.0549	Whamy		41198	FBgn0037750				CG12946-RA /FEA=BDGP /GEN=CG12946 /DB_XREF=CG12946 FBgn0037750 /SEG=chr3R:-5597532,5600157 /MAP=85E8-85E8 /LEN=1841 /DEF=(CG12946 gene symbol:CG12946 FBgn0037750 )	AY071500, FBtr0082159, FBtr0082159, FBtr0110789, FBtr0110789, GENSCAN00000030056, NM_001043234, NM_141687	SNAP00000009955
17.574	21.304	28.23	34.094	23.658	49.604	66.064	50.845	78.535	49.148	1630642_at	4.60467	5.85211	-1.23647	0.000387	0.0031	Pvf2	VEGF-related factor 2	33994	FBgn0031888	salivary gland morphogenesis GO:0007435, hemocyte migration GO:0035099, hemocyte migration GO:0035099, hemocyte migration GO:0035099, hemocyte proliferation GO:0035172, hemocyte proliferation GO:0035172, vascular endothelial growth factor receptor signaling pathway GO:0048010	membrane GO:0016020	vascular endothelial growth factor receptor binding GO:0005172, vascular endothelial growth factor receptor binding GO:0005172, growth factor activity GO:0008083	CG13780-RA /FEA=BDGP /GEN=Pvf2 /DB_XREF=CG13780 FBgn0031888 /SEG=chr2L:-7061808,7076865 /MAP=27E1-27E1 /LEN=2059 /DEF=(CG13780 gene symbol:Pvf2 FBgn0031888 (GO:0005172 vascular endothelial growth factor receptor ligand))	AY084196, FBtr0079423, FBtr0079423, NM_078775	AY079182
85.227	75.484	85.747	95.38	96.56	222.651	200.113	199.747	179.617	228.469	1631977_at	6.44846	7.68199	-1.23317	7.56e-07	3.82e-05	PH4alphaSG1	prolyl-4-hydroxylase-alpha SG1	326112	FBgn0051014	salivary gland morphogenesis GO:0007435, peptidyl-proline hydroxylation to 4-hydroxy-L-proline GO:0018401, oxidation-reduction process GO:0055114	endoplasmic reticulum GO:0005783, procollagen-proline 4-dioxygenase complex GO:0016222	procollagen-proline 4-dioxygenase activity GO:0004656; procollagen-proline 4-dioxygenase activity GO:0004656; binding GO:0005488; iron ion binding GO:0005506; oxidoreductase activity GO:0016491; oxidoreductase activity, acting on single donors with incorporation of molecular oxygen, incorporation of two atoms of oxygen GO:0016702; oxidoreductase activity, acting on paired donors, with incorporati…	CG31014-RA /FEA=BDGP /GEN=PH4alphaSG1 /DB_XREF=CG31014 FBgn0051014 /SEG=chr3R:-26318806,26320737 /MAP=99F6-99F6 /LEN=1642 /DEF=(CG31014 gene symbol:PH4alphaSG1 synonyms:(CG15542) FBgn0051014 (GO:0004656 procollagen-proline,2-oxoglutarate-4-dioxygenase) (GO:0018401 peptidyl-proline hydroxylation to 4-hydroxy-L-proline) (GO:0016222 procollagen-proline, 2-oxoglutarate-4-dioxygenase complex))	AF495541, BT023076, FBtr0085686, FBtr0085686, NM_170497, SNAP00000000646	GENSCAN00000033236
83.241	98.594	123.757	252.139	68.675	263.904	284.046	294.249	288.333	341.716	1632087_at	6.80676	8.1966	-1.23285	0.00297	0.0142	CG9928		34704	FBgn0032472			protein binding GO:0005515	CG9928-RA /FEA=BDGP /GEN=CG9928 /DB_XREF=CG9928 FBgn0032472 /SEG=chr2L:-13131350,13131772 /MAP=34A6-34A6 /LEN=422 /DEF=(CG9928 gene symbol:CG9928 FBgn0032472 )	AY071766, FBtr0080496, FBtr0080496, NM_135758, SNAP00000005904	GENSCAN00000035292
47.925	46.005	105.424	53.818	43.997	151.712	89.794	176.749	133.107	145.907	1633401_s_at	5.80717	7.08893	-1.23043	0.00202	0.0106	Cyp12d1-d, Cyp12d1-p	Cyp12d1-d, Cyp12d1-p	246648, 2768720	FBgn0050489, FBgn0053503	oxidation-reduction process GO:0055114, oxidation-reduction process GO:0055114	mitochondrion GO:0005739, mitochondrion GO:0005739, mitochondrion GO:0005739, membrane GO:0016020, mitochondrial membrane GO:0031966	monooxygenase activity GO:0004497; iron ion binding GO:0005506; electron carrier activity GO:0009055; electron carrier activity GO:0009055; electron carrier activity GO:0009055; oxidoreductase activity GO:0016491; heme binding GO:0020037; 1-alpha,25-dihydroxyvitamin D3 24-hydroxylase activity GO:0030342; metal ion binding GO:0046872	CG30489-RA /FEA=BDGP /GEN=CG30489 /DB_XREF=CG30489 FBgn0050489 /SEG=chr2R:-6184833,6186606 /MAP=47D4-47D4 /LEN=1595 /DEF=(CG30489 gene symbol:CG30489 FBgn0050489 )	AY061415, AY081961, BT031280, FBtr0089418, FBtr0089418, FBtr0089419, FBtr0089419, GENSCAN00000024910, GENSCAN00000027540, GENSCAN00000027638, NM_136791, NM_206090, SNAP00000009068, SNAP00000018778, SNAP00000018782
444.197	492.838	507.846	470.5	455.288	1250.42	1181.74	1033.14	1221.48	873.938	1626540_at	8.88739	10.1067	-1.22998	2.35e-06	8.02e-05	CG14077, Ir75d	---, CG14076	40065, 40066	FBgn0036829, FBgn0036830	transport GO:0006810, ion transport GO:0006811, oxidation-reduction process GO:0055114	mitochondrial inner membrane GO:0005743, mitochondrial respiratory chain complex IV GO:0005751, mitochondrial respiratory chain complex IV GO:0005751, membrane GO:0016020, integral to membrane GO:0016021	cytochrome-c oxidase activity GO:0004129, cytochrome-c oxidase activity GO:0004129, receptor activity GO:0004872, ionotropic glutamate receptor activity GO:0004970, ion channel activity GO:0005216, extracellular-glutamate-gated ion channel activity GO:0005234, extracellular-glutamate-gated ion channel activity GO:0005234, oxidoreductase activity GO:0016491	CG14076-RA /FEA=BDGP /GEN=CG14076 /DB_XREF=CG14076 FBgn0036829 /SEG=chr3L:-18857422,18859917 /MAP=75E5-75E5 /LEN=1884 /DEF=(CG14076 gene symbol:CG14076 FBgn0036829 (GO:0005234 glutamate-gated ion channel))	BT022852, FBtr0075073, FBtr0075073, FBtr0299821, FBtr0299821, GENSCAN00000024656, NM_001144497, NM_140817, NM_140818, SNAP00000005010
36.661	80.325	66.644	25.218	37.317	174.706	36.29	207.789	98.418	58.607	1640825_a_at	5.49209	6.56462	-1.22597	0.0933	0.178	Ptx1	Ptx1	43664	FBgn0020912	transcription, DNA-dependent GO:0006351; regulation of transcription, DNA-dependent GO:0006355; multicellular organismal development GO:0007275; regulation of transcription, DNA-dependent GO:0006355; regulation of transcription, DNA-dependent GO:0006355; dendrite morphogenesis GO:0048813	nucleus GO:0005634, transcription factor complex GO:0005667	DNA binding GO:0003677, sequence-specific DNA binding transcription factor activity GO:0003700, sequence-specific DNA binding transcription factor activity GO:0003700, transcription regulator activity GO:0030528, sequence-specific DNA binding GO:0043565	CG1447-RA /FEA=BDGP /GEN=Ptx1 /DB_XREF=CG1447 FBgn0020912 /SEG=chr3R:+26727975,26745770 /MAP=100A7-100B1 /LEN=3422 /DEF=(CG1447 gene symbol:Ptx1 FBgn0020912 (GO:0003704 specific RNA polymerase II transcription factor) (GO:0005634 nucleus))	FBtr0089390, FBtr0089390, FBtr0089391, FBtr0089391, NM_176593, NM_206591	BT009990, NM_001144658, NM_170531, FBtr0089389, FBtr0273386, FBtr0273386, FBtr0089389
61.108	60.539	48.966	57.043	50.129	127.916	139.154	105.039	157.154	120.462	1626027_at	5.78967	7.00857	-1.22586	6.94e-06	0.000173	Sr-CII	Scavenger Receptor	44219	FBgn0020377	defense response GO:0006952, immune response GO:0006955	integral to plasma membrane GO:0005887, membrane GO:0016020	receptor activity GO:0004872, scavenger receptor activity GO:0005044, scavenger receptor activity GO:0005044, scavenger receptor activity GO:0005044, polysaccharide binding GO:0030247	CG8856-RA /FEA=BDGP /SEG=chr2R:-7273566,7275938	AF216642, FBtr0088004, FBtr0088004, FBtr0303037, GENSCAN00000028223, NM_079981, SNAP00000010785
150.288	159.02	103.276	124.15	132.637	308.891	345.542	253.064	387.353	270.686	1625108_a_at	7.04846	8.273	-1.22578	5.21e-05	0.000727	Lim3	lethal(2)37Bd	35184	FBgn0002023	regulation of transcription, DNA-dependent GO:0006355; regulation of transcription, DNA-dependent GO:0006355; nervous system development GO:0007399; motor axon guidance GO:0008045; regulation of transcription, DNA-dependent GO:0006355	nucleus GO:0005634, nucleus GO:0005634, nucleus GO:0005634	DNA binding GO:0003677, sequence-specific DNA binding transcription factor activity GO:0003700, sequence-specific DNA binding transcription factor activity GO:0003700, specific RNA polymerase II transcription factor activity GO:0003704, protein binding GO:0005515, zinc ion binding GO:0008270, transcription regulator activity GO:0030528, sequence-specific DNA binding GO:0043565, metal ion binding …	CG10699-RB /FEA=BDGP /GEN=Lim3 /DB_XREF=CG10699 FBgn0002023 /SEG=chr2L:-19057316,19086191 /MAP=37B13-37C1 /LEN=2696 /DEF=(CG10699 gene symbol:Lim3 synonyms:(CG15174) FBgn0002023 (GO:0003700 transcription factor) (GO:0003704 specific RNA polymerase II transcription factor) (GO:0005634 nucleus))	AF109306, BT003469, FBtr0081169, FBtr0081169, FBtr0081170, FBtr0081170, NM_057258, NM_165277
46.007	47.763	49.857	62.025	34.868	89.855	106.087	103.855	110.367	152.214	1640898_at	5.56398	6.79063	-1.22538	0.000151	0.00155	DNaseII	acid DNase	48228	FBgn0000477	DNA metabolic process GO:0006259, DNA catabolic process GO:0006308		deoxyribonuclease II activity GO:0004531, deoxyribonuclease II activity GO:0004531, deoxyribonuclease II activity GO:0004531, deoxyribonuclease II activity GO:0004531, protein binding GO:0005515, hydrolase activity GO:0016787	CG7780-RA /FEA=BDGP /GEN=DNaseII /DB_XREF=CG7780 FBgn0000477 /SEG=chr3R:+13845113,13846898 /MAP=90D6-90D6 /LEN=1226 /DEF=(CG7780 gene symbol:DNaseII FBgn0000477 (GO:0004531 deoxyribonuclease II))	AY075328, FBtr0083538, FBtr0083538, GENSCAN00000041092, NM_142415, SNAP00000009999
383.854	409.742	328.529	369.041	344.585	833.075	999.192	719.749	908.874	830.418	1631264_at	8.51584	9.73678	-1.22505	1.44e-06	5.75e-05	CG2211		38157	FBgn0035211				CG2211-RA /FEA=BDGP /GEN=CG2211 /DB_XREF=CG2211 FBgn0035211 /SEG=chr3L:-1313865,1315932 /MAP=61F6-61F6 /LEN=1887 /DEF=(CG2211 gene symbol:CG2211 FBgn0035211 )	AY118903, FBtr0072723, FBtr0072723, GENSCAN00000040027, NM_138258, SNAP00000008982
96.955	34.846	160.593	147.706	30.137	141.083	153.205	44.317	374.631	385.412	1626700_at	6.23389	7.40182	-1.22427	0.167	0.271	Act88F	arthrin	41885	FBgn0000047	phagocytosis, engulfment GO:0006911; cytoskeleton organization GO:0007010; skeletal myofibril assembly GO:0014866	cytoplasm GO:0005737, cytoskeleton GO:0005856, actin filament GO:0005884	nucleotide binding GO:0000166, structural constituent of cytoskeleton GO:0005200, protein binding GO:0005515, protein binding GO:0005515, ATP binding GO:0005524	CG5178-RA /FEA=BDGP /GEN=Act88F /DB_XREF=CG5178 FBgn0000047 /SEG=chr3R:+11265727,11267913 /MAP=88F5-88F5 /LEN=1572 /DEF=(CG5178 gene symbol:Act88F FBgn0000047 (GO:0005200 structural constituent of cytoskeleton) (GO:0007010 cytoskeleton organization and biogenesis) (GO:0005884 actin filament))	BT050557, FBtr0083143, FBtr0083143, GENSCAN00000039173, NM_079643	SNAP00000016531
25.923	20.963	27.949	24.835	26.508	70.156	27.972	139.937	31.232	25.357	1625341_at	4.65067	5.53926	-1.22356	0.102	0.189	FucTC	alpha1,3-fucosyltransferase	3355171	FBgn0044872	protein glycosylation GO:0006486	Golgi apparatus GO:0005794, plasma membrane GO:0005886, membrane GO:0016020, integral to membrane GO:0016021, Golgi cisterna membrane GO:0032580	fucosyltransferase activity GO:0008417; fucosyltransferase activity GO:0008417; fucosyltransferase activity GO:0008417; transferase activity GO:0016740; transferase activity, transferring glycosyl groups GO:0016757; alpha(1,3)-fucosyltransferase activity GO:0046920	CG40305-RA /FEA=BDGP /GEN=CG40305 /DB_XREF=CG40305 FBgn0058305 /SEG=chrXh:-346948,348761 /LEN=909 /DEF=(CG40305 gene symbol:CG40305 FLAGGED_PROBLEMATIC FBgn0058305 )	BT099899, FBtr0299926, FBtr0299926, NM_001042855, SNAP00000013322	GENSCAN00000024772
556.547	493.995	573.087	460.726	500.027	1123.44	1441.12	1159.15	1238.57	1047.74	1627339_at	9.00899	10.2226	-1.21755	1.59e-06	6.07e-05	CG32298, CG32299	---, ---	317963, 317964	FBgn0052298, FBgn0052299				CG32298-RA /FEA=BDGP /GEN=CG32298 /DB_XREF=CG32298 FBgn0052298 /SEG=chr3L:-2370902,2371621 /MAP=62E1-62E1 /LEN=660 /DEF=(CG32298 gene symbol:CG32298 FBgn0052298 )	BT030835, FBtr0299807, FBtr0299807, FBtr0299808, FBtr0299808, NM_001144402, NM_167947	SNAP00000010198
45.675	46.483	42.483	46.989	52.207	103.839	102.455	98.48	124.195	114.713	1636669_at	5.54425	6.75944	-1.21726	2.77e-07	2.08e-05	Ca-P60A	organellar-type Ca-ATPase	49297	FBgn0004551	ATP biosynthetic process GO:0006754, transport GO:0006810, ion transport GO:0006811, cation transport GO:0006812, calcium ion transport GO:0006816, calcium ion transport GO:0006816, neuromuscular synaptic transmission GO:0007274, metabolic process GO:0008152, regulation of sequestering of calcium ion GO:0051282	nuclear envelope GO:0005635, endoplasmic reticulum GO:0005783, endoplasmic reticulum GO:0005783, endoplasmic reticulum GO:0005783, endoplasmic reticulum membrane GO:0005789, endoplasmic reticulum membrane GO:0005789, lipid particle GO:0005811, membrane GO:0016020, integral to membrane GO:0016021, integral to membrane GO:0016021, sarcoplasmic reticulum GO:0016529, sarcoplasmic reticulum GO:0016529…	nucleotide binding GO:0000166; catalytic activity GO:0003824; calcium-transporting ATPase activity GO:0005388; calcium-transporting ATPase activity GO:0005388; calcium-transporting ATPase activity GO:0005388; protein binding GO:0005515; ATP binding GO:0005524; ATPase activity, coupled to transmembrane movement of ions, phosphorylative mechanism GO:0015662; hydrolase activity GO:0016787; hydrolase…	CG3725-RA /FEA=BDGP /SEG=chr2R:-18970523,18977230	FBtr0072215, FBtr0072215, M62892, NM_057484	GENSCAN00000033985
21.433	20.68	24.957	20.902	24.873	43.79	61.355	64.834	36.815	55.479	1636233_at	4.49107	5.68128	-1.21673	9.4e-05	0.00111	CG16995		33413	FBgn0031412		extracellular region GO:0005576		CG16995-RA /FEA=BDGP /GEN=CG16995 /DB_XREF=CG16995 FBgn0031412 /SEG=chr2L:+2300593,2301238 /MAP=22E1-22E1 /LEN=441 /DEF=(CG16995 gene symbol:CG16995 FBgn0031412 )	FBtr0077758, FBtr0077758, NM_134824, SNAP00000016814
57.77	72.091	115.966	70.686	47.98	217.459	62.469	364.756	136.064	66.246	1638174_at	6.12185	7.07567	-1.21646	0.113	0.204	CG1246		38330	FBgn0035360			protein binding GO:0005515	CG1246-RB /FEA=BDGP /GEN=CG1246 /DB_XREF=CG1246 FBgn0035360 /SEG=chr3L:+2628678,2630836 /MAP=62E8-62E8 /LEN=1649 /DEF=(CG1246 gene symbol:CG1246 FBgn0035360 )	AY070918, FBtr0072938, FBtr0072938, FBtr0303022, GENSCAN00000036546, NM_139479, SNAP00000011362
112.36	101.555	184.242	234.536	47.104	288.968	232.185	376.879	320.611	358.812	1628272_a_at	6.887	8.28072	-1.21442	0.0105	0.0358	CG12466, CG40486	---, ---	3355162	FBgn0069972	metabolic process GO:0008152, oxidation-reduction process GO:0055114		catalytic activity GO:0003824; binding GO:0005488; oxidoreductase activity GO:0016491; oxidoreductase activity GO:0016491; oxidoreductase activity, acting on the CH-OH group of donors, NAD or NADP as acceptor GO:0016616	CG40486-RB /FEA=BDGP /SEG=chrXh:-296946,298149	AY060282, FBtr0111187, FBtr0111187, FBtr0111188, FBtr0111188, GENSCAN00000024790, NM_001042846, NM_001042847, SNAP00000013406
502.603	484.475	418.222	472.302	449.602	996.794	1217.11	925.198	1178.28	1076.66	1635887_at	8.85955	10.0678	-1.21277	6.87e-07	3.64e-05	CG30094		246452	FBgn0050094			zinc ion binding GO:0008270, metal ion binding GO:0046872	CG30094-RA /FEA=BDGP /GEN=CG30094 /DB_XREF=CG30094 FBgn0050094 /SEG=chr2R:+11205956,11206663 /MAP=52E9-52E9 /LEN=648 /DEF=(CG30094 gene symbol:CG30094 FBgn0050094 )	BT089040, FBtr0087233, FBtr0087233, GENSCAN00000036748, NM_166149, SNAP00000014057	BT001881
22.182	29.636	25.293	23.177	24.076	49.316	73.349	51.092	59.6	54.102	1636097_at	4.62908	5.83011	-1.20879	1.18e-05	0.000253	TwdlD	CG14243	43210	FBgn0039444			protein binding GO:0005515, structural constituent of cuticle GO:0042302	CG14243-RA /FEA=BDGP /GEN=CG14243 /DB_XREF=CG14243 FBgn0039444 /SEG=chr3R:+22455112,22456144 /MAP=97C3-97C3 /LEN=967 /DEF=(CG14243 gene symbol:CG14243 FBgn0039444 )	AY071417, FBtr0085035, FBtr0085035, GENSCAN00000037915, NM_143235, SNAP00000017386
21.447	18.934	17.629	19.869	18.407	40.591	50.003	41.565	45.504	44.565	1638743_at	4.26403	5.47002	-1.20664	1.64e-07	1.56e-05								CG31745-RA /FEA=BDGP /GEN=CG31745 /DB_XREF=CG31745 FBgn0051745 /SEG=chr2L:+17223632,17224566 /MAP=36C4-36C4 /LEN=618 /DEF=(CG31745 gene symbol:CG31745 FBgn0051745 )	GENSCAN00000038368
462.123	533.585	502.522	544.059	485.839	1226.71	1088.82	1152.54	1223.34	1140.91	1623185_s_at	8.97934	10.1865	-1.206	1.73e-08	3.77e-06	jar	jaguar	42889	FBgn0011225	nucleus organization GO:0006997; actin filament organization GO:0007015; spindle organization GO:0007051; multicellular organismal development GO:0007275; spermatogenesis GO:0007283; spermatid development GO:0007286; sperm individualization GO:0007291; sperm individualization GO:0007291; ovarian follicle cell migration GO:0007297; border follicle cell migration GO:0007298; dorsal closure GO:00073…	cytoplasm GO:0005737, cytoplasm GO:0005737, cytoplasm GO:0005737, cytoskeleton GO:0005856, microtubule associated complex GO:0005875, cell cortex GO:0005938, myosin complex GO:0016459, myosin complex GO:0016459, myosin complex GO:0016459, unconventional myosin complex GO:0016461, unconventional myosin complex GO:0016461, unconventional myosin complex GO:0016461, endocytic vesicle GO:0030139, myos…	microfilament motor activity GO:0000146; nucleotide binding GO:0000166; motor activity GO:0003774; motor activity GO:0003774; actin binding GO:0003779; actin binding GO:0003779; actin binding GO:0003779; actin binding GO:0003779; protein binding GO:0005515; calmodulin binding GO:0005516; calmodulin binding GO:0005516; ATP binding GO:0005524; microtubule binding GO:0008017; myosin light chain bind…	CG5695-RA /FEA=BDGP /GEN=jar /DB_XREF=CG5695 FBgn0011225 /SEG=chr3R:-20069230,20087610 /MAP=95F6-95F8 /LEN=4573 /DEF=(CG5695 gene symbol:jar FLAGGED_PROBLEMATIC FBgn0011225 (GO:0005737 cytoplasm) (GO:0005860 non-muscle myosin) (GO:0003779 actin binding) (GO:0016459 myosin) (GO:0008570 myosin ATPase))	FBtr0084636, FBtr0084636, FBtr0301367, FBtr0301367, FBtr0301368, FBtr0301368, FBtr0301370, FBtr0301370, FBtr0301371, FBtr0301371, NM_001014647, NM_001014648, NM_001014650, NM_079754, NM_170138	GENSCAN00000030950, SNAP00000012558
79.607	62.721	102.365	108.758	57.472	221.817	152.064	243.638	192.938	137.478	1623298_at	6.31461	7.53308	-1.20592	0.000997	0.00623	CG6067		31529	FBgn0029828	proteolysis GO:0006508		catalytic activity GO:0003824, serine-type endopeptidase activity GO:0004252, hydrolase activity GO:0016787	CG6067-RA /FEA=BDGP /GEN=CG6067 /DB_XREF=CG6067 FBgn0029828 /SEG=chrX:+5696005,5698660 /MAP=5D1-5D1 /LEN=1408 /DEF=(CG6067 gene symbol:CG6067 FBgn0029828 )	BT120045, FBtr0070864, FBtr0070864, GENSCAN00000025736, NM_132055, SNAP00000003689
38.063	33.942	40.493	45.703	35.989	111.867	73.425	101.238	91.956	69.389	1630129_at	5.27172	6.46099	-1.20563	5.03e-05	0.000706				FBgn0052355				CG32355-RA /FEA=BDGP /GEN=CG32355 /DB_XREF=CG32355 FBgn0052355 /SEG=chr3L:+8555349,8558330 /MAP=66D8-66D8 /LEN=2981 /DEF=(CG32355 gene symbol:CG32355 synonyms:(CG6239) FBgn0052355 )	AY061028, FBtr0076632, FBtr0304812, FBtr0304813, FBtr0304814, FBtr0304815, NM_139983
100.24	93.72	119.374	102.123	116.706	225.913	289.636	221.287	264.269	224.783	1625922_a_at	6.72757	7.92915	-1.20389	2.57e-06	8.6e-05	CG10508		40342	FBgn0037060			protein binding GO:0005515, protein binding GO:0005515	CG10508-RC /FEA=BDGP /GEN=CG10508 /DB_XREF=CG10508 FBgn0037060 /SEG=chr3L:+21131037,21132401 /MAP=78C2-78C2 /LEN=1076 /DEF=(CG10508 gene symbol:CG10508 FBgn0037060 )	AY060473, FBtr0078303, FBtr0078303, FBtr0078304, FBtr0078304, FBtr0273212, FBtr0273212, FBtr0273213, FBtr0273213, GENSCAN00000032734, NM_001144522, NM_176382, NM_176384, NM_206412, SNAP00000010268
34.218	36.858	54.576	30.566	30.715	157.972	28.619	169.185	45.75	29.066	1635270_at	5.1891	5.98437	-1.2038	0.217	0.328				FBgn0034317				CG14499-RA /FEA=BDGP /GEN=CG14499 /DB_XREF=CG14499 FBgn0034317 /SEG=chr2R:+13251666,13252023 /MAP=55B12-55B12 /LEN=357 /DEF=(CG14499 gene symbol:CG14499 FBgn0034317 )	FBtr0086751, SNAP00000002126
92.126	111.76	129.81	127.074	83.111	279.413	157.209	222.86	284.316	308.612	1635549_at	6.74331	7.92876	-1.20334	0.000604	0.00426	TotA	Turandot A	44121	FBgn0028396	response to stress GO:0006950, response to oxidative stress GO:0006979, response to heat GO:0009408, response to heat GO:0009408, response to cold GO:0009409, response to UV GO:0009411, response to water deprivation GO:0009414, response to mechanical stimulus GO:0009612, response to bacterium GO:0009617, defense response to bacterium GO:0042742, innate immune response GO:0045087	extracellular region GO:0005576, extracellular space GO:0005615		CG31509-RA /FEA=BDGP /GEN=TotA /DB_XREF=CG31509 FBgn0028396 /SEG=chr3R:+16696774,16697444 /MAP=93A2-93A2 /LEN=584 /DEF=(CG31509 gene symbol:TotA FBgn0028396 (GO:0006950 response to stress) (GO:0016065 humoral defense mechanism (sensu Invertebrata)))	AY029600, AY035990, BT011049, FBtr0083971, FBtr0083971, GENSCAN00000021962, NM_080517, SNAP00000013061
165.843	180.185	346.821	319.715	94.518	554.337	333.95	807.513	470.931	375.048	1636804_at	7.63764	8.91715	-1.19908	0.0143	0.0449	CG14629		31055	FBgn0040398				CG14629-RA /FEA=BDGP /SEG=chrX:+808973,810065	AY060737, FBtr0070179, FBtr0070179, GENSCAN00000035845, NM_130525, SNAP00000017008
23.732	17.04	19.83	25.872	18.169	54.792	55.31	38.568	40.675	50.896	1638543_at	4.36919	5.57005	-1.19901	6.4e-05	0.000845	CG33775		3772054	FBgn0053775				Stencil:2R:7629614:7629144:GENSCAN /FEA=stencil /SEG=chr2R:-7629144,7629614	FBtr0091776, FBtr0091776, NM_001032239
87.071	81.426	85.949	95.5	79.781	225.055	208.037	177.51	197.871	177.996	1634315_a_at	6.42247	7.61814	-1.19885	3.98e-07	2.54e-05	CG32982		34237	FBgn0052982				CG32982-RA /FEA=BDGP /GEN=CG32982 /DB_XREF=CG32982 FBgn0052982 /SEG=chr2L:+9117981,9155947 /MAP=30A2-30A2 /LEN=2747 /DEF=(CG32982 gene symbol:CG32982 synonyms:(CG18566 CG9585 CG9584) FBgn0052982 )	AY051462, AY070571, FBtr0079771, FBtr0079771, FBtr0110960, FBtr0110960, FBtr0301039, FBtr0301039, FBtr0301040, FBtr0301040, FBtr0303888, NM_001042884, NM_001169445, NM_176001, NM_176002, SNAP00000013324	GENSCAN00000039152
635.259	613.455	572.141	735.372	569.63	1317.17	1594.48	1271.85	1382.46	1609.34	1632370_at	9.28169	10.48	-1.19879	1.75e-06	6.5e-05	TfIIA-S	Transcription-factor-IIA-S	42822	FBgn0013347	transcription, DNA-dependent GO:0006351; regulation of transcription from RNA polymerase II promoter GO:0006357; transcription initiation from RNA polymerase II promoter GO:0006367; transcription initiation from RNA polymerase II promoter GO:0006367; regulation of transcription, DNA-dependent GO:0006355	nucleus GO:0005634, nucleus GO:0005634, transcription factor TFIIA complex GO:0005672, transcription factor TFIIA complex GO:0005672	RNA polymerase II transcription factor activity GO:0003702, protein binding GO:0005515, general RNA polymerase II transcription factor activity GO:0016251	CG5163-RA /FEA=BDGP /SEG=chr3R:-19706765,19707435	FBtr0084526, FBtr0084526, GENSCAN00000041215, NM_079743, SNAP00000010866
588.924	538.433	535.788	529.223	572.977	1153.29	1470.21	1068.03	1318.01	1332.89	1629377_at	9.11003	10.2997	-1.19758	8e-07	3.95e-05	CG32263		317944	FBgn0052263		integral to membrane GO:0016021		CG32263-RA /FEA=BDGP /GEN=CG32263 /DB_XREF=CG32263 FBgn0052263 /SEG=chr3L:-3790978,3791599 /MAP=63F1-63F1 /LEN=621 /DEF=(CG32263 gene symbol:CG32263 synonyms:(CG10854) FBgn0052263 )	BT032984, FBtr0073183, FBtr0073183, GENSCAN00000037562, NM_168041, SNAP00000001867
702.553	725.263	732.773	868.475	643.052	1602.54	1747.56	1355.05	1652.89	2048.95	1636021_at	9.51344	10.7026	-1.19498	8.79e-06	0.000206	CG11666		50121	FBgn0040648				CG11666-RA /FEA=BDGP /GEN=CG11666 /DB_XREF=CG11666 FBgn0040648 /SEG=chrX:+20657136,20657427 /MAP=19E6-19E6 /LEN=291 /DEF=(CG11666 gene symbol:CG11666 FBgn0040648 )	BT023700, FBtr0077240, FBtr0077240, GENSCAN00000036487, NM_167721, SNAP00000020257
99.476	199.577	130.123	59.815	70.078	368.816	98.041	503.263	117.149	190.542	1630667_at	6.66683	7.71268	-1.19258	0.0957	0.181	CG34043		3885606	FBgn0054043	proteolysis GO:0006508		catalytic activity GO:0003824, serine-type endopeptidase activity GO:0004252	Stencil:2L:10273239:10271279:GENSCAN /FEA=stencil /SEG=chr2L:-10271279,10273239	BT032964, FBtr0300408, FBtr0300408, GENSCAN00000039577, NM_001038804
38.314	44.56	46.925	39.282	35.941	100.87	104.01	92.47	97.32	73.876	1623920_at	5.35062	6.53991	-1.19241	5.85e-06	0.000152	Ir85a	CG11775	41052	FBgn0037630		membrane GO:0016020	ionotropic glutamate receptor activity GO:0004970, extracellular-glutamate-gated ion channel activity GO:0005234, extracellular-glutamate-gated ion channel activity GO:0005234	CG11775-RA /FEA=BDGP /GEN=CG11775 /DB_XREF=CG11775 FBgn0037630 /SEG=chr3R:+4620420,4622382 /MAP=85B1-85B1 /LEN=1818 /DEF=(CG11775 gene symbol:CG11775 FBgn0037630 (GO:0005234 glutamate-gated ion channel))	FBtr0081917, FBtr0081917, GENSCAN00000028069, NM_141576, SNAP00000008474
212.102	412.397	533.414	220.518	199.552	1117.15	199.071	1457.15	651.602	180.297	1629434_at	8.1802	9.02275	-1.19203	0.256	0.372	CG9380		38011	FBgn0035094				CG9380-RB /FEA=BDGP /GEN=CG9380 /DB_XREF=CG9380 FBgn0035094 /SEG=chr2R:-20228695,20232407 /MAP=60F5-60F5 /LEN=2774 /DEF=(CG9380 gene symbol:CG9380 FBgn0035094 )	BT011094, BT072967, FBtr0072453, FBtr0072453, GENSCAN00000040135, NM_166707
244.354	239.793	251.088	255.104	236.391	516.735	592.87	480.376	603.117	606.039	1638078_at	7.9381	9.12249	-1.19016	1.75e-07	1.61e-05	Side	similar to Deadpan	35168	FBgn0032741	negative regulation of transcription from RNA polymerase II promoter GO:0000122; transcription, DNA-dependent GO:0006351; regulation of transcription, DNA-dependent GO:0006355; regulation of transcription, DNA-dependent GO:0006355; regulation of transcription, DNA-dependent GO:0006355	nucleus GO:0005634, nucleus GO:0005634	DNA binding GO:0003677, DNA binding GO:0003677, transcription repressor activity GO:0016564, transcription regulator activity GO:0030528	CG10446-RA /FEA=BDGP /GEN=Side /DB_XREF=CG10446 FBgn0032741 /SEG=chr2L:+19005794,19008870 /MAP=37B9-37B10 /LEN=2193 /DEF=(CG10446 gene symbol:Side FBgn0032741 (GO:0003700 transcription factor) (GO:0045449 regulation of transcription) (GO:0005634 nucleus))	AY060791, FBtr0081141, FBtr0081141, NM_078875	GENSCAN00000033690, SNAP00000011699
363.626	314.002	347.884	334.293	313.761	671.312	867.224	703.438	688.761	885.769	1637795_at	8.38438	9.56561	-1.18933	1.77e-06	6.53e-05	CG7778		34147	FBgn0032025			protein binding GO:0005515	CG7778-RA /FEA=BDGP /GEN=CG7778 /DB_XREF=CG7778 FBgn0032025 /SEG=chr2L:+8338851,8342428 /MAP=29B1-29B1 /LEN=1236 /DEF=(CG7778 gene symbol:CG7778 FBgn0032025 )	FBtr0079606, FBtr0079606, NM_135370	GENSCAN00000025618, SNAP00000000393
505.303	598.827	670.748	548.467	482.629	1432.61	1058.64	1470.42	1213.86	1215.5	1628494_a_at	9.12213	10.3094	-1.18755	1.05e-05	0.000233	Picot	Picot	36865	FBgn0024315	transport GO:0006810, ion transport GO:0006811, sodium ion transport GO:0006814, phosphate ion transport GO:0006817, phosphate ion transport GO:0006817, transmembrane transport GO:0055085	membrane GO:0016020, integral to membrane GO:0016021, integral to membrane GO:0016021	inorganic phosphate transmembrane transporter activity GO:0005315, high affinity inorganic phosphate:sodium symporter activity GO:0005316, high affinity inorganic phosphate:sodium symporter activity GO:0005316, phosphate ion transmembrane transporter activity GO:0015114, symporter activity GO:0015293	CG8098-RA /FEA=BDGP /GEN=Picot /DB_XREF=CG8098 FBgn0024315 /SEG=chr2R:-11719039,11731403 /MAP=53C10-53C11 /LEN=2746 /DEF=(CG8098 gene symbol:Picot FBgn0024315 (GO:0005316 high affinity inorganic phosphate:sodium symporter))	AY069501, FBtr0087114, FBtr0087114, FBtr0087115, FBtr0087115, NM_137302, NM_166187	SNAP00000012460, GENSCAN00000038998
175.651	186.631	158.979	176.671	177.019	440.686	395.569	365.717	452.214	333.776	1625114_at	7.4492	8.62591	-1.18402	1.14e-06	4.98e-05	Cyp310a1	Cyp310a1	35115	FBgn0032693	negative regulation of Wnt receptor signaling pathway GO:0030178, oxidation-reduction process GO:0055114	endoplasmic reticulum GO:0005783, endoplasmic reticulum membrane GO:0005789, microsome GO:0005792, microsome GO:0005792, membrane GO:0016020, membrane GO:0016020	monooxygenase activity GO:0004497, iron ion binding GO:0005506, electron carrier activity GO:0009055, electron carrier activity GO:0009055, electron carrier activity GO:0009055, oxidoreductase activity GO:0016491, heme binding GO:0020037, metal ion binding GO:0046872	CG10391-RA /FEA=BDGP /GEN=Cyp310a1 /DB_XREF=CG10391 FBgn0032693 /SEG=chr2L:-18629139,18631067 /MAP=36F8-36F8 /LEN=1633 /DEF=(CG10391 gene symbol:Cyp310a1 FBgn0032693 (GO:0005792 microsome) (GO:0015034 cytochrome P450) (GO:0016020 membrane))	AY069667, FBtr0081077, FBtr0081077, GENSCAN00000029133, NM_136047, SNAP00000016763
25.092	26.589	24.482	31.854	29.022	61.261	67.618	59.473	65.292	57.528	1636569_a_at	4.76961	5.95709	-1.18313	5.15e-07	2.98e-05	CG11883		36121	FBgn0033538	nucleotide catabolic process GO:0009166		5'-nucleotidase activity GO:0008253, 5'-nucleotidase activity GO:0008253, hydrolase activity GO:0016787	CG11883-RA /FEA=BDGP /GEN=CG11883 /DB_XREF=CG11883 FBgn0033538 /SEG=chr2R:+5678296,5705940 /MAP=47B1-47B1 /LEN=3010 /DEF=(CG11883 gene symbol:CG11883 FBgn0033538 (GO:0008253 5-nucleotidase))	FBtr0088283, FBtr0088284, FBtr0088284, FBtr0113063, FBtr0113063, NM_001103790, NM_136754, NM_165793	AY069653, GENSCAN00000036269, SNAP00000014748
42.462	50.07	35.775	53.446	37.206	94.65	113.35	77.482	117.232	94.335	1637920_at	5.43447	6.61958	-1.18273	6.57e-05	0.000857								S.C2L002691 /FEA=fgenesh /SEG=chr2L:+21788284,21791279	GENSCAN00000030174	SNAP00000017565
42.697	41.386	36.378	39.861	45.226	97.349	91.38	83.282	98.018	96.568	1633834_at	5.35763	6.54146	-1.1827	1.3e-07	1.37e-05	CG9701		39872	FBgn0036659	carbohydrate metabolic process GO:0005975, metabolic process GO:0008152		catalytic activity GO:0003824; hydrolase activity, hydrolyzing O-glycosyl compounds GO:0004553; hydrolase activity GO:0016787; hydrolase activity, acting on glycosyl bonds GO:0016798; cation binding GO:0043169	CG9701-RA /FEA=BDGP /GEN=CG9701 /DB_XREF=CG9701 FBgn0036659 /SEG=chr3L:+16682453,16688251 /MAP=73C2-73C2 /LEN=1984 /DEF=(CG9701 gene symbol:CG9701 FBgn0036659 )	AY069733, FBtr0075321, FBtr0075321, GENSCAN00000039204, NM_140661, SNAP00000013736
137.14	236.725	286.539	126.094	98.187	620.192	121.283	775.856	365.662	119.675	1636910_at	7.349	8.24316	-1.17869	0.201	0.31	CG13704		38588	FBgn0035583				CG13704-RA /FEA=BDGP /GEN=CG13704 /DB_XREF=CG13704 FBgn0035583 /SEG=chr3L:+4876840,4878810 /MAP=64C3-64C3 /LEN=682 /DEF=(CG13704 gene symbol:CG13704 FBgn0035583 )	AY084166, FBtr0073353, FBtr0073353, GENSCAN00000039317, NM_139682, SNAP00000016507
14.314	16.648	33.186	13.169	17.884	58.205	18.289	72.479	47.81	18.084	1639903_at	4.16575	5.19826	-1.1744	0.0661	0.138	Ser6	Serine protease 6	33073	FBgn0011834	proteolysis GO:0006508, proteolysis GO:0006508		catalytic activity GO:0003824, serine-type endopeptidase activity GO:0004252, serine-type endopeptidase activity GO:0004252, peptidase activity GO:0008233, serine-type peptidase activity GO:0008236, hydrolase activity GO:0016787	CG2071-RA /FEA=BDGP /GEN=Ser6 /DB_XREF=CG2071 FBgn0011834 /SEG=chrX:-20635018,20635917 /MAP=19E5-19E5 /LEN=899 /DEF=(CG2071 gene symbol:Ser6 FBgn0011834 (GO:0004252 serine-type endopeptidase) (GO:0008236 serine-type peptidase))	AY089642, FBtr0077272, FBtr0077272, GENSCAN00000036503, NM_078702, SNAP00000020202	U09799
47.578	52.268	55.813	72.052	91.873	214.291	82.082	165.667	187.982	70.99	1632964_at	5.95503	7.03571	-1.17383	0.0191	0.0557	pirk	CG15678	37468	FBgn0034647	response to symbiotic bacterium GO:0009609, negative regulation of innate immune response GO:0045824, negative regulation of immune response GO:0050777			CG15678-RA /FEA=BDGP /GEN=CG15678 /DB_XREF=CG15678 FBgn0034647 /SEG=chr2R:-16704517,16705795 /MAP=57F6-57F6 /LEN=1278 /DEF=(CG15678 gene symbol:CG15678 FBgn0034647 )	AY119217, FBtr0071682, FBtr0071682, NM_137754	GENSCAN00000026140, SNAP00000006690
83.668	82.703	95.273	91.184	79.897	179.439	186.447	220.807	192.628	195.692	1640962_s_at	6.43225	7.60375	-1.17197	1.51e-07	1.49e-05	CG4091		37751	FBgn0034894	negative regulation of anti-apoptosis GO:0019987, salivary gland cell autophagic cell death GO:0035071, autophagic cell death GO:0048102	cytoplasm GO:0005737	caspase inhibitor activity GO:0043027	CG4091-RA /FEA=BDGP /GEN=CG4091 /DB_XREF=CG4091 FBgn0034894 /SEG=chr2R:-18742513,18745969 /MAP=59F6-59F6 /LEN=1879 /DEF=(CG4091 gene symbol:CG4091 FBgn0034894 )	FBtr0072096, FBtr0072096, FBtr0072097, FBtr0072097, FBtr0072098, FBtr0072098, NM_137976, NM_166621, NM_166622
554.243	607.929	590.875	532.592	527.477	1288.9	1169.94	1204.44	1544.18	1126.78	1636843_a_at	9.13374	10.2978	-1.171	1.2e-06	5.16e-05	CG10512		40339	FBgn0037057	metabolic process GO:0008152, oxidation-reduction process GO:0055114		oxidoreductase activity GO:0016491	CG10512-RA /FEA=BDGP /GEN=CG10512 /DB_XREF=CG10512 FBgn0037057 /SEG=chr3L:+21120195,21125370 /MAP=78C2-78C2 /LEN=2012 /DEF=(CG10512 gene symbol:CG10512 FBgn0037057 )	AY047551, FBtr0078297, FBtr0078297, FBtr0078298, FBtr0078298, FBtr0078299, FBtr0078299, FBtr0078300, FBtr0078300, NM_141032, NM_168889, NM_168890, NM_206411	GENSCAN00000032757, SNAP00000010208
109.489	183.937	223.509	139.957	138.864	436.265	203.968	579.86	275.518	294.481	1633434_at	7.26966	8.38577	-1.16964	0.00811	0.0297	CG18327		36567	FBgn0033904	transport GO:0006810, transmembrane transport GO:0055085	mitochondrial envelope GO:0005740, mitochondrial inner membrane GO:0005743, membrane GO:0016020, integral to membrane GO:0016021	transporter activity GO:0005215, binding GO:0005488, transmembrane transporter activity GO:0022857	CG18327-RA /FEA=BDGP /GEN=CG18327 /DB_XREF=CG18327 FBgn0033904 /SEG=chr2R:+9231846,9232965 /MAP=50E1-50E1 /LEN=931 /DEF=(CG18327 gene symbol:CG18327 FBgn0033904 (GO:0005386 carrier) (GO:0005740 mitochondrial membrane))	BT023526, FBtr0087522, FBtr0087522, NM_137090, SNAP00000009956	GENSCAN00000034621
35.461	40.626	45.863	44.035	41.83	91.273	98.815	73.522	116.785	87.004	1636780_at	5.37176	6.52992	-1.16935	1.65e-05	0.000321	meso18E	meso18E	53448	FBgn0040089	mesoderm development GO:0007498		protein binding GO:0005515	CG14233-RA /FEA=BDGP /GEN=meso18E /DB_XREF=CG14233 FBgn0040089 /SEG=chrX:-19437357,19444001 /MAP=18E2-18E3 /LEN=2537 /DEF=(CG14233 gene symbol:meso18E FBgn0040089 )	AY058570, FBtr0074812, FBtr0074812, FBtr0301703, FBtr0301703, NM_001169328, NM_144358	SNAP00000008371, GENSCAN00000030594
255.144	369.759	300.882	319.327	270.182	699.486	651.592	678.101	741.97	634.765	1628536_s_at	8.23107	9.40973	-1.16844	2.84e-06	9.22e-05	CG11880		43440	FBgn0039637		membrane GO:0016020, integral to membrane GO:0016021		CG11880-RA /FEA=BDGP /GEN=CG11880 /DB_XREF=CG11880 FBgn0039637 /SEG=chr3R:+24938469,24943338 /MAP=98F10-98F11 /LEN=3189 /DEF=(CG11880 gene symbol:CG11880 FBgn0039637 )	FBtr0085371, FBtr0085371, FBtr0085372, FBtr0085372, FBtr0085373, FBtr0085373, NM_143413, NM_170389, NM_170390	SNAP00000005681, GENSCAN00000032034
124.348	145.504	86.282	103.608	105.205	264.654	261.298	238.977	286.024	217.524	1641486_at	6.79724	7.98065	-1.16691	3.74e-05	0.000568	CG42588	CG11008	39457	FBgn0260965			protein binding GO:0005515	CG32108-RA /FEA=BDGP /GEN=CG32108 /DB_XREF=CG32108 FBgn0052108 /SEG=chr3L:+12780192,12782197 /MAP=69E5-69E5 /LEN=1704 /DEF=(CG32108 gene symbol:CG32108 FBgn0052108 )	BT082025, FBtr0301717, FBtr0301717, FBtr0304053, GENSCAN00000029741, NM_140347, SNAP00000020324
96.214	90.976	83.155	86.576	92.259	201.187	197.24	181.78	224.967	203.157	1631785_at	6.48737	7.65245	-1.1666	6.12e-08	8.52e-06	gwl	greatwall	45969	FBgn0260399	protein phosphorylation GO:0006468, protein phosphorylation GO:0006468, protein phosphorylation GO:0006468, mitosis GO:0007067, regulation of mitosis GO:0007088, female meiosis I GO:0007144, regulation of mitotic cell cycle GO:0007346, chromosome condensation GO:0030261, regulation of meiosis GO:0040020, regulation of mitotic centrosome separation GO:0046602		nucleotide binding GO:0000166, protein kinase activity GO:0004672, protein kinase activity GO:0004672, protein serine/threonine kinase activity GO:0004674, protein serine/threonine kinase activity GO:0004674, ATP binding GO:0005524, kinase activity GO:0016301, transferase activity GO:0016740	CG7719-RA /FEA=BDGP /GEN=gwl /DB_XREF=CG7719 FBgn0004461 /SEG=chr3R:+14572110,14576107 /MAP=91C5-91C6 /LEN=3105 /DEF=(CG7719 gene symbol:gwl FBgn0004461 (GO:0004672 protein kinase) (GO:0004674 protein serinethreonine kinase) (GO:0006468 protein amino acid phosphorylation) (GO:0007067 mitosis))	AY058648, FBtr0083674, FBtr0083674, NM_080121	SNAP00000001684, GENSCAN00000036734
590.642	532.641	624.326	501.626	524.99	1178.45	1542.27	1235.41	1392.32	876.006	1634118_at	9.11119	10.2565	-1.16586	6.1e-05	0.000815	CG42634, CG42635	---, ---	35075, 8674088	FBgn0261357, FBgn0261358				CG15149-RA /FEA=BDGP /GEN=CG15149 /DB_XREF=CG15149 FBgn0032659 /SEG=chr2L:+17986076,17986909 /MAP=36D2-36D2 /LEN=765 /DEF=(CG15149 gene symbol:CG15149 FBgn0032659 )	BT120241, FBtr0302275, FBtr0302275, FBtr0302276, FBtr0302276, GENSCAN00000027070, NM_001169531, NM_136015	SNAP00000005534, SNAP00000005572
506.396	1050.74	801.853	267.564	267.325	1763.44	332.858	2350.16	879.381	1162.83	1624892_s_at	8.95894	10.065	-1.16491	0.119	0.212	CG11892		43053	FBgn0039313				CG11892-RA /FEA=BDGP /GEN=CG11892 /DB_XREF=CG11892 FBgn0039313 /SEG=chr3R:+21097926,21099621 /MAP=96C9-96C9 /LEN=1585 /DEF=(CG11892 gene symbol:CG11892 FBgn0039313 )	AY070837, FBtr0089644, FBtr0089644, FBtr0089645, FBtr0089645, GENSCAN00000022229, NM_143115, NM_170210, SNAP00000004043
14.276	10.49	11.13	10.045	11.969	26.055	37.087	28.025	21.777	16.753	1627936_s_at	3.52247	4.64721	-1.16326	0.000692	0.00473								NO_REP_ID /FEA=transposon /LEN=5484 /DESC=gb|-|invader3 INVADER3 5484bp	SNAP00000002556, SNAP00000002556, SNAP00000002556, SNAP00000002556, SNAP00000002556, SNAP00000002556, SNAP00000004161, SNAP00000004161, SNAP00000004161, SNAP00000004161, SNAP00000004161, SNAP00000004161, SNAP00000004908, SNAP00000004908, SNAP00000004908, SNAP00000004908, SNAP00000004908, SNAP00000004908, SNAP00000005251, SNAP00000005251, SNAP00000005251, SNAP00000005251, SNAP00000006641, SNAP0000…
16.65	13.29	13.761	19.548	13.996	34.574	37.551	28.095	31.02	41.76	1624891_at	3.93363	5.09876	-1.16326	4.32e-05	0.00063	CG13183, DsecCG13183	---, ---	36275	FBgn0033667	regulation of transcription, DNA-dependent GO:0006355	intracellular GO:0005622		CG13183-RA /FEA=BDGP /GEN=CG13183 /DB_XREF=CG13183 FBgn0033667 /SEG=chr2R:-6969035,6977488 /MAP=48D1-48D2 /LEN=2207 /DEF=(CG13183 gene symbol:CG13183 FBgn0033667 )	AY071618, BT044081, FBtr0088054, FBtr0088054, NM_136869	SNAP00000007201, GENSCAN00000035509
544.632	519.911	548.91	511.982	547.108	1167.22	1331.16	1156.8	1315.43	1005.07	1638988_at	9.06146	10.2155	-1.16089	3.77e-07	2.45e-05	CG12914		36078	FBgn0033499				CG12914-RA /FEA=BDGP /GEN=CG12914 /DB_XREF=CG12914 FBgn0033499 /SEG=chr2R:+5308764,5309793 /MAP=46F7-46F8 /LEN=768 /DEF=(CG12914 gene symbol:CG12914 FBgn0033499 )	BT024345, FBtr0088334, FBtr0088334, GENSCAN00000023577, NM_136722, SNAP00000020103
48.104	65.477	155.122	53.949	41.87	188.936	88.955	231.49	218.685	86.167	1629070_at	6.00793	7.21867	-1.15944	0.0303	0.0781	CG1208		40727	FBgn0037386	transport GO:0006810, transmembrane transport GO:0055085	membrane GO:0016020, integral to membrane GO:0016021	transporter activity GO:0005215, glucose transmembrane transporter activity GO:0005355, substrate-specific transmembrane transporter activity GO:0022891	CG1208-RA /FEA=BDGP /GEN=CG1208 /DB_XREF=CG1208 FBgn0037386 /SEG=chr3R:+1657346,1664501 /MAP=83C4-83C5 /LEN=2187 /DEF=(CG1208 gene symbol:CG1208 FBgn0037386 (GO:0005355 glucose transporter))	AY069071, FBtr0113196, FBtr0113196, FBtr0113197, FBtr0113197, NM_001104222, NM_141341	GENSCAN00000040389, SNAP00000021331
319.03	326.447	397.298	316.449	283.592	900.608	555.23	867.106	748.808	596.704	1636570_at	8.35117	9.49222	-1.159	0.000104	0.00118	mex1	midgut expression 1	39677	FBgn0004228	multicellular organismal development GO:0007275, midgut development GO:0007494, embryo development GO:0009790, electron transport chain GO:0022900	integral to membrane GO:0016021	cytochrome-c oxidase activity GO:0004129, copper ion binding GO:0005507, protein binding GO:0005515, electron carrier activity GO:0009055	CG7936-RA /FEA=BDGP /GEN=mex1 /DB_XREF=CG7936 FBgn0004228 /SEG=chr3L:-15466335,15467335 /MAP=71D4-71D4 /LEN=721 /DEF=(CG7936 gene symbol:mex1 FBgn0004228 (GO:0007494 midgut development) (GO:0009795 embryonic morphogenesis))	AY071615, BT072867, FBtr0075602, FBtr0075602, FBtr0303786, GENSCAN00000034420, NM_079362, SNAP00000018852
126.439	167.822	527.47	279.747	132.644	890.952	140.685	1062.2	499.869	159.437	1629118_at	7.71908	8.65412	-1.1576	0.233	0.346	PGRP-SC2	PGRP-SC2	35862	FBgn0043575	defense response GO:0006952, immune response GO:0006955, peptidoglycan catabolic process GO:0009253, peptidoglycan catabolic process GO:0009253, innate immune response GO:0045087, innate immune response GO:0045087	extracellular region GO:0005576, extracellular region GO:0005576, integral to plasma membrane GO:0005887	protein binding GO:0005515, N-acetylmuramoyl-L-alanine amidase activity GO:0008745, hydrolase activity GO:0016787, peptidoglycan binding GO:0042834, peptidoglycan binding GO:0042834, metal ion binding GO:0046872	CG14745-RA /FEA=BDGP /SEG=chr2R:+3777713,3778268	FBtr0088709, FBtr0088709, GENSCAN00000027383, NM_136566, SNAP00000007558
164.533	121.708	238.005	89.705	47.355	294.771	94.345	870.045	78.74	136.998	1637224_at	6.84739	7.58506	-1.15723	0.354	0.472	CG13905		38107	FBgn0035176				CG13905-RA /FEA=BDGP /GEN=CG13905 /DB_XREF=CG13905 FBgn0035176 /SEG=chr3L:+883559,884243 /MAP=61D4-61D4 /LEN=684 /DEF=(CG13905 gene symbol:CG13905 FBgn0035176 )	BT032922, FBtr0289973, FBtr0289973, GENSCAN00000032429, NM_138228, SNAP00000016388
93.194	143.271	351.566	70.603	64.089	433.226	160.416	408.778	265.85	341.467	1641481_at	6.86122	8.24598	-1.15531	0.0282	0.0741	Ugt86Dd	Ugt86Dd	53507	FBgn0040256	metabolic process GO:0008152		glucuronosyltransferase activity GO:0015020; glucuronosyltransferase activity GO:0015020; transferase activity GO:0016740; transferase activity, transferring glycosyl groups GO:0016757; transferase activity, transferring hexosyl groups GO:0016758	CG6633-RA /FEA=BDGP /GEN=Ugt86Dd /DB_XREF=CG6633 FBgn0040256 /SEG=chr3R:-6952439,6954180 /MAP=86D5-86D5 /LEN=1680 /DEF=(CG6633 gene symbol:Ugt86Dd FBgn0040256 )	BT099539, FBtr0113321, FBtr0113321, GENSCAN00000036834, NM_001104274, SNAP00000006444
15.92	14.394	21.793	31.431	19.083	33.664	41.794	54.803	44.827	53.478	1637548_at	4.30285	5.49235	-1.15528	0.000981	0.00617	arg	arginase	46717	FBgn0023535	arginine metabolic process GO:0006525, arginine catabolic process to ornithine GO:0019547	mitochondrion GO:0005739	arginase activity GO:0004053; arginase activity GO:0004053; hydrolase activity GO:0016787; hydrolase activity, acting on carbon-nitrogen (but not peptide) bonds, in linear amidines GO:0016813; metal ion binding GO:0046872	CG18104-RA /FEA=BDGP /GEN=arg /DB_XREF=CG18104 FBgn0023535 /SEG=chrX:+266855,285475 /MAP=1B7-1B8 /LEN=1269 /DEF=(CG18104 gene symbol:arg FBgn0023535 (GO:0004053 arginase))	AF239214, BT122065, FBtr0070088, FBtr0070088, GENSCAN00000028966, NM_080136, SNAP00000000135
108.011	93.482	93.409	103.387	102.82	217.428	228.74	201.677	211.391	256.75	1640976_at	6.6446	7.79717	-1.15512	2.57e-07	2.02e-05	Ykt6	Ykt6	31706	FBgn0260858	transport GO:0006810, vesicle-mediated transport GO:0016192, vesicle-mediated transport GO:0016192	membrane GO:0016020, integral to membrane GO:0016021, transport vesicle GO:0030133	SNAP receptor activity GO:0005484	CG1515-RA /FEA=BDGP /GEN=CG1515 /DB_XREF=CG1515 FBgn0029978 /SEG=chrX:+7659406,7660919 /MAP=7C3-7C3 /LEN=1424 /DEF=(CG1515 gene symbol:CG1515 FBgn0029978 (GO:0005484 SNAP receptor))	AY059454, FBtr0071093, FBtr0071093, NM_132195
129.448	118.807	140.694	162.968	145.24	272.723	339.114	243.471	341.286	354.542	1623825_s_at	7.11517	8.26184	-1.15377	2.37e-05	0.000412	CG17018		49895	FBgn0039972			nucleic acid binding GO:0003676, protein binding GO:0005515	CG17018-RA /FEA=BDGP /GEN=CG17018 /DB_XREF=CG17018 FBgn0039972 /SEG=chr2L:+22145041,22201887 /MAP=40F7-40F7 /LEN=4306 /DEF=(CG17018 gene symbol:CG17018 synonyms:(CG17410) FBgn0039972 )	BT100322, BT122082, FBtr0085956, FBtr0085956, FBtr0085957, FBtr0085957, FBtr0085958, FBtr0085958, GENSCAN00000037965, NM_165413, NM_165414, NM_165415
11.934	10.239	10.266	12.434	10.582	22.652	27.993	22.573	25.277	24.869	1625072_s_at	3.46653	4.62023	-1.15353	6.36e-07	3.46e-05	Ac3	Ac3	35419	FBgn0023416	cAMP biosynthetic process GO:0006171, cyclic nucleotide biosynthetic process GO:0009190, intracellular signal transduction GO:0035556	integral to membrane GO:0016021	nucleotide binding GO:0000166, adenylate cyclase activity GO:0004016, adenylate cyclase activity GO:0004016, adenylate cyclase activity GO:0004016, adenylate cyclase activity GO:0004016, lyase activity GO:0016829, phosphorus-oxygen lyase activity GO:0016849	CG1506-RA /FEA=BDGP /GEN=Ac3 /DB_XREF=CG1506 FBgn0023416 /SEG=chr2L:+21465719,21481088 /MAP=39E3-39E5 /LEN=5046 /DEF=(CG1506 gene symbol:Ac3 FBgn0023416 (GO:0004016 adenylate cyclase))	AF005629, FBtr0085897, FBtr0085897, NM_136272
201.436	210.784	263.871	201.92	180.821	461.212	484.33	476.478	406.348	525.46	1630957_s_at	7.71471	8.87388	-1.15254	5.13e-06	0.000138	slif	slimfast	40510	FBgn0037203	lipid metabolic process GO:0006629, transport GO:0006810, amino acid transport GO:0006865, amino acid transport GO:0006865, growth GO:0040007, transmembrane transport GO:0055085	membrane GO:0016020, integral to membrane GO:0016021	amino acid transmembrane transporter activity GO:0015171, cationic amino acid transmembrane transporter activity GO:0015326, cationic amino acid transmembrane transporter activity GO:0015326	CG11128-RA /FEA=BDGP /GEN=CG11128 /DB_XREF=CG11128 FBgn0037203 /SEG=chr3L:+22798323,22811107 /MAP=80B2-80B2 /LEN=2751 /DEF=(CG11128 gene symbol:CG11128 FBgn0037203 (GO:0015326 cationic amino acid transporter))	FBtr0078555, FBtr0078555, FBtr0078556, FBtr0078556, FBtr0078557, FBtr0078557, NM_141171, NM_168977, NM_168978
28.048	36.098	34.1	34.762	37.341	73.959	84.87	67.679	71.732	79.524	1623227_s_at	5.0835	6.23487	-1.14899	1.55e-06	6.01e-05	Hil	D-hillarin	37328	FBgn0050147			zinc ion binding GO:0008270, metal ion binding GO:0046872	CG30147-RB /FEA=BDGP /GEN=CG30147 /DB_XREF=CG30147 FBgn0050147 /SEG=chr2R:-15670592,15681926 /MAP=57A7-57A7 /LEN=3380 /DEF=(CG30147 gene symbol:CG30147 synonyms:(CG10439 CG13435) FBgn0050147 )	AY052077, FBtr0086255, FBtr0086255, FBtr0086256, FBtr0086256, NM_137649, NM_166402	SNAP00000002135, GENSCAN00000041069
819.163	729.646	886.414	821.679	694.746	1457.67	2046.81	1510.08	1859.81	1879.12	1629327_at	9.62073	10.7612	-1.14741	9.02e-06	0.00021	CG5693		50463	FBgn0040989				CG5693-RA /FEA=BDGP /GEN=CG5693 /DB_XREF=CG5693 FBgn0040989 /SEG=chr2L:+17984761,17985150 /MAP=36D2-36D2 /LEN=389 /DEF=(CG5693 gene symbol:CG5693 FBgn0040989 )	BT023611, FBtr0081026, FBtr0081026, GENSCAN00000027069, NM_144325	SNAP00000005567
62.085	58.084	48.977	35.177	58.995	88.034	135.53	111.147	109.844	138.461	1636838_a_at	5.68987	6.84629	-1.14673	0.000308	0.00264	n-syb	N-synaptobrevin	38196	FBgn0013342	neurotransmitter secretion GO:0007269, synaptic vesicle docking involved in exocytosis GO:0016081, vesicle-mediated transport GO:0016192, vesicle-mediated transport GO:0016192, vesicle-mediated transport GO:0016192	plasma membrane GO:0005886, plasma membrane GO:0005886, synaptic vesicle GO:0008021, synaptic vesicle GO:0008021, synaptic vesicle GO:0008021, integral to membrane GO:0016021	SNAP receptor activity GO:0005484, SNAP receptor activity GO:0005484	CG17248-RC /FEA=BDGP /SEG=chr3L:-1612821,1617904	BT100229, FBtr0072815, FBtr0072815, FBtr0072819, FBtr0072819, FBtr0300893, FBtr0300893, FBtr0300894, FBtr0300894, FBtr0302310, FBtr0302310, GENSCAN00000039916, NM_057710, NM_167904, NM_167905, NM_167906, NM_206234, SNAP00000006487
30.197	29.546	53.728	34.63	30.197	121.21	46.784	113.515	72.232	40.988	1630741_s_at	5.11582	6.16554	-1.14657	0.0192	0.0558	PGRP-LB	Peptidoglycan recognition protein LB	41379	FBgn0037906	peptidoglycan metabolic process GO:0000270, defense response GO:0006952, immune response GO:0006955, peptidoglycan catabolic process GO:0009253, peptidoglycan catabolic process GO:0009253, detection of bacterium GO:0016045, innate immune response GO:0045087, innate immune response GO:0045087, defense response to Gram-positive bacterium GO:0050830	extracellular region GO:0005576, extracellular region GO:0005576, integral to plasma membrane GO:0005887	amidase activity GO:0004040, amidase activity GO:0004040, protein binding GO:0005515, protein binding GO:0005515, N-acetylmuramoyl-L-alanine amidase activity GO:0008745, hydrolase activity GO:0016787, peptidoglycan binding GO:0042834, peptidoglycan binding GO:0042834, peptidoglycan binding GO:0042834, metal ion binding GO:0046872	CG14704-RC /FEA=BDGP /SEG=chr3R:-7278580,7283760	AF207537, AF207538, AY060759, BT011455, FBtr0082396, FBtr0082396, FBtr0082397, FBtr0082397, FBtr0082398, FBtr0082398, GENSCAN00000040150, NM_141822, NM_169392, NM_169393, SNAP00000009162	AY089698
97.338	122.35	140.861	89.313	128.58	276.968	221.851	292.308	242.736	245.804	1624395_at	6.83305	7.99259	-1.14552	4.03e-05	0.000604	CG31102		326118	FBgn0051102				CG31102-RA /FEA=BDGP /GEN=CG31102 /DB_XREF=CG31102 FBgn0051102 /SEG=chr3R:-21109836,21111969 /MAP=96D1-96D1 /LEN=1752 /DEF=(CG31102 gene symbol:CG31102 synonyms:(CG10634) FBgn0051102 )	AY075475, FBtr0084862, FBtr0084862, NM_170213, SNAP00000003529	GENSCAN00000022211
83.844	82.66	133.966	72.952	72.53	304.177	59.092	403.925	177.893	40.977	1627432_at	6.43877	7.12464	-1.14479	0.335	0.453	CG6041		31527	FBgn0029826	proteolysis GO:0006508	extracellular region GO:0005576	catalytic activity GO:0003824, serine-type endopeptidase activity GO:0004252, serine-type endopeptidase activity GO:0004252, serine-type endopeptidase activity GO:0004252, hydrolase activity GO:0016787	CG6041-RA /FEA=BDGP /GEN=CG6041 /DB_XREF=CG6041 FBgn0029826 /SEG=chrX:+5688565,5690584 /MAP=5C10-5C10 /LEN=1079 /DEF=(CG6041 gene symbol:CG6041 FBgn0029826 (GO:0004295 trypsin))	AY119090, FBtr0070861, FBtr0070861, NM_132053, SNAP00000003745	GENSCAN00000025661
80.329	121.73	145.504	57	48.199	319.059	85.954	350.237	150.667	92.183	1634463_at	6.37282	7.3914	-1.14043	0.0895	0.173	CG7992		32917	FBgn0031004				CG7992-RA /FEA=BDGP /GEN=CG7992 /DB_XREF=CG7992 FBgn0031004 /SEG=chrX:-18976110,18978179 /MAP=18B4-18B5 /LEN=1669 /DEF=(CG7992 gene symbol:CG7992 FBgn0031004 )	AY119058, FBtr0074690, FBtr0074690, GENSCAN00000033710, NM_133141, SNAP00000014132
16.935	17.28	16.605	15.557	14.65	49.041	26.381	46.813	35.583	20.7	1635360_at	4.01575	5.08217	-1.13959	0.00233	0.0119	CG10830		42475	FBgn0038839	potassium ion transport GO:0006813	plasma membrane GO:0005886, voltage-gated potassium channel complex GO:0008076, membrane GO:0016020	voltage-gated potassium channel activity GO:0005249, protein binding GO:0005515	CG10830-RA /FEA=BDGP /GEN=CG10830 /DB_XREF=CG10830 FBgn0038839 /SEG=chr3R:-16720181,16723059 /MAP=93A2-93A2 /LEN=2649 /DEF=(CG10830 gene symbol:CG10830 FBgn0038839 )	AY060259, FBtr0083986, FBtr0083986, NM_142669
33.901	28.47	28.418	22.652	20.747	75.017	34.855	99.603	39.633	46.465	1624817_at	4.72395	5.76745	-1.13926	0.0105	0.0359	Sr-CIV	Scavenger receptor class C, type IV	33576	FBgn0031547	defense response GO:0006952, immune response GO:0006955	integral to plasma membrane GO:0005887, membrane GO:0016020	receptor activity GO:0004872, scavenger receptor activity GO:0005044, scavenger receptor activity GO:0005044, polysaccharide binding GO:0030247	CG3212-RA /FEA=BDGP /GEN=CG3212 /DB_XREF=CG3212 FBgn0031547 /SEG=chr2L:-3515162,3516529 /MAP=23F6-23F6 /LEN=1221 /DEF=(CG3212 gene symbol:CG3212 FBgn0031547 (GO:0006952 defense response) (GO:0005887 integral to plasma membrane) (GO:0005044 scavenger receptor))	FBtr0077560, FBtr0077560, GENSCAN00000035371, NM_134945, SNAP00000014281
220.652	238.914	241.139	276.985	287.916	557.67	564.183	507.775	607.602	543.659	1626967_at	7.97657	9.11697	-1.13572	7.49e-07	3.8e-05	CalpB	Calpain B	39165	FBgn0025866	proteolysis GO:0006508, proteolysis GO:0006508, protein autoprocessing GO:0016540	intracellular GO:0005622, cytoplasm GO:0005737, cytoplasm GO:0005737, cytoplasm GO:0005737, membrane GO:0016020, membrane GO:0016020	cysteine-type endopeptidase activity GO:0004197, calcium-dependent cysteine-type endopeptidase activity GO:0004198, calcium-dependent cysteine-type endopeptidase activity GO:0004198, calcium-dependent cysteine-type endopeptidase activity GO:0004198, calcium ion binding GO:0005509, calcium ion binding GO:0005509, protein binding GO:0005515, peptidase activity GO:0008233, cysteine-type peptidase ac…	CG8107-RA /FEA=BDGP /GEN=CalpB /DB_XREF=CG8107 FBgn0025866 /SEG=chr3L:+9846341,9850848 /MAP=67D1-67D1 /LEN=4223 /DEF=(CG8107 gene symbol:CalpB FBgn0025866 (GO:0004198 calpain))	AF062404, FBtr0076343, FBtr0076343, FBtr0304675, NM_079292
30.596	31.14	28.85	35.119	31.901	66.7	70.043	60.658	72.876	75.991	1629418_s_at	4.97524	6.1095	-1.13557	2.88e-07	2.1e-05	sei	seizure potassium channel	37843	FBgn0003353	transport GO:0006810, ion transport GO:0006811, potassium ion transport GO:0006813, potassium ion transport GO:0006813, transmembrane transport GO:0055085	voltage-gated potassium channel complex GO:0008076, membrane GO:0016020, integral to membrane GO:0016021	ion channel activity GO:0005216, voltage-gated potassium channel activity GO:0005249, voltage-gated potassium channel activity GO:0005249	CG3182-RA /FEA=BDGP /GEN=sei /DB_XREF=CG3182 FBgn0003353 /SEG=chr2R:+19092772,19096607 /MAP=60B5-60B6 /LEN=2718 /DEF=(CG3182 gene symbol:sei FBgn0003353 (GO:0008076 voltage-gated potassium channel complex) (GO:0006813 potassium ion transport) (GO:0005249 voltage-gated potassium channel))	AY058350, FBtr0072169, FBtr0072169, FBtr0072170, FBtr0072170, NM_057365, NM_166653, U36925	SNAP00000007238, GENSCAN00000034024
494.288	468.322	394.135	407.768	471.733	943.379	1063.86	950.673	1064.91	890.311	1633578_a_at	8.79931	9.93686	-1.13556	7.07e-07	3.66e-05	PpN58A	Protein phosphatase N at 58A	37493	FBgn0025573	protein dephosphorylation GO:0006470, protein dephosphorylation GO:0006470	nucleus GO:0005634	phosphoprotein phosphatase activity GO:0004721, protein serine/threonine phosphatase activity GO:0004722, protein serine/threonine phosphatase activity GO:0004722, hydrolase activity GO:0016787	CG3245-RA /FEA=BDGP /GEN=PpN58A /DB_XREF=CG3245 FBgn0025573 /SEG=chr2R:-16924902,16926434 /MAP=58A3-58A3 /LEN=1532 /DEF=(CG3245 gene symbol:PpN58A FBgn0025573 (GO:0006470 protein amino acid dephosphorylation) (GO:0004722 protein serinethreonine phosphatase) (GO:0005634 nucleus))	AY094722, FBtr0071734, FBtr0071734, GENSCAN00000031094, NM_058036, SNAP00000016055
151.053	175.856	152.868	137.992	168.225	369.408	261.094	472.214	282.03	340.01	1638717_at	7.2912	8.39799	-1.1338	0.00014	0.00147	CG10932		31695	FBgn0029969	pyruvate metabolic process GO:0006090, fatty acid biosynthetic process GO:0006633, mitotic spindle organization GO:0007052, metabolic process GO:0008152	mitochondrion GO:0005739, lipid particle GO:0005811, microtubule associated complex GO:0005875	catalytic activity GO:0003824; acetyl-CoA C-acetyltransferase activity GO:0003985; acetyl-CoA C-acetyltransferase activity GO:0003985; transferase activity, transferring acyl groups GO:0016746; transferase activity GO:0016740; transferase activity, transferring acyl groups other than amino-acyl groups GO:0016747	CG10932-RA /FEA=BDGP /GEN=CG10932 /DB_XREF=CG10932 FBgn0029969 /SEG=chrX:-7626212,7627698 /MAP=7C1-7C1 /LEN=1486 /DEF=(CG10932 gene symbol:CG10932 FBgn0029969 (GO:0003985 acetyl-CoA C-acetyltransferase))	AY089548, FBtr0071143, FBtr0071143, GENSCAN00000032940, NM_132186, SNAP00000006288
16.096	13.461	13.421	12.93	17.006	30.447	33.058	30.391	29.342	36.606	1637358_at	3.85727	4.99393	-1.1324	2.82e-06	9.18e-05	CG10232		42800	FBgn0039108	proteolysis GO:0006508, proteolysis GO:0006508		catalytic activity GO:0003824, serine-type endopeptidase activity GO:0004252, serine-type endopeptidase activity GO:0004252, peptidase activity GO:0008233, serine-type peptidase activity GO:0008236, hydrolase activity GO:0016787	CG10232-RA /FEA=BDGP /GEN=CG10232 /DB_XREF=CG10232 FBgn0039108 /SEG=chr3R:-19535854,19536827 /MAP=95B1-95B1 /LEN=909 /DEF=(CG10232 gene symbol:CG10232 FBgn0039108 (GO:0004252 serine-type endopeptidase))	FBtr0084471, FBtr0084471, GENSCAN00000031637, NM_142918, SNAP00000006082
2001.78	1819.56	2065.69	1880.87	1821.16	4131.56	4715.7	3976.87	4324.72	3820.31	1639070_a_at	10.9033	12.0302	-1.12881	1.14e-07	1.23e-05	CG17944		40885	FBgn0037500				CG17944-RA /FEA=BDGP /GEN=CG17944 /DB_XREF=CG17944 FBgn0037500 /SEG=chr3R:-3187120,3187864 /MAP=84D5-84D5 /LEN=642 /DEF=(CG17944 gene symbol:CG17944 FBgn0037500 )	BT120271, FBtr0081589, FBtr0081589, FBtr0081590, FBtr0081590, NM_141461, NM_169184	GENSCAN00000031373, SNAP00000013317
43.612	36.336	57.841	43.201	35.13	89.432	111.07	68.534	93.963	108.962	1640912_s_at	5.41032	6.5397	-1.12684	0.000232	0.00213	scaf	scarface	35505	FBgn0033033	proteolysis GO:0006508, imaginal disc-derived male genitalia morphogenesis GO:0048803	extracellular space GO:0005615	catalytic activity GO:0003824, serine-type endopeptidase activity GO:0004252, serine-type endopeptidase activity GO:0004252, hydrolase activity GO:0016787	CG11066-RB /FEA=BDGP /GEN=CG11066 /DB_XREF=CG11066 FBgn0033033 /SEG=chr2R:-815619,830566 /MAP=41F8-41F8 /LEN=3016 /DEF=(CG11066 gene symbol:CG11066 synonyms:(CG15900) FBgn0033033 (GO:0004252 serine-type endopeptidase))	AY047548, FBtr0086060, FBtr0086060, FBtr0086061, FBtr0086061, NM_136336, NM_165441
29.498	31.546	38.426	34.744	34.031	74.623	78.469	82.542	87.239	44.051	1636905_at	5.06669	6.15814	-1.12492	0.000426	0.00333	lea	Robo2	44522	FBgn0002543	neuron migration GO:0001764; axon guidance GO:0007411; axon guidance GO:0007411; axon guidance GO:0007411; ventral cord development GO:0007419; tracheal outgrowth, open tracheal system GO:0007426; salivary gland boundary specification GO:0007432; mushroom body development GO:0016319; positive regulation of cell-cell adhesion GO:0022409; embryonic heart tube development GO:0035050; cardioblast cel…	plasma membrane GO:0005886	receptor activity GO:0004872, protein binding GO:0005515, axon guidance receptor activity GO:0008046	CG5481-RA /FEA=BDGP /GEN=lea /DB_XREF=CG5481 FBgn0002543 /SEG=chr2L:-1382553,1422115 /MAP=22A1-22A1 /LEN=5400 /DEF=(CG5481 gene symbol:lea synonyms:(CG14347 CG14348 CG5574) FBgn0002543 (GO:0007419 ventral cord development) (GO:0005886 plasma membrane) (GO:0007411 axon guidance) (GO:0008046 axon guidance receptor))	AF312579, AY069363, BT016016, FBtr0077941, FBtr0077941, NM_080531	SNAP00000005809
32.928	35.179	34.042	39.335	47.911	85.935	62.923	80.883	71.562	111.381	1633378_at	5.22943	6.33979	-1.12364	0.00018	0.00178	Lectin-galC1	galactin	35216	FBgn0016675	defense response GO:0006952, induction of bacterial agglutination GO:0043152		receptor activity GO:0004872, binding GO:0005488, protein binding GO:0005515, sugar binding GO:0005529, sugar binding GO:0005529, galactose binding GO:0005534, galactose binding GO:0005534, Gram-negative bacterial cell surface binding GO:0051636	CG9976-RA /FEA=BDGP /SEG=chr2L:+19395529,19396361	D83705, FBtr0081201, FBtr0081201, FBtr0302360, FBtr0302360, GENSCAN00000028356, NM_057852, SNAP00000015549
204.493	222.438	222.593	222.505	214.315	498.814	474.606	485.846	463.332	444.303	1627373_at	7.76254	8.88572	-1.12352	1.65e-09	9.48e-07	Tsp42Eg	tetraspanin 42E	35616	FBgn0033128		membrane GO:0016020, integral to membrane GO:0016021, integral to membrane GO:0016021		CG12142-RA /FEA=BDGP /GEN=Tsp42Eg /DB_XREF=CG12142 FBgn0033128 /SEG=chr2R:+2089814,2094138 /MAP=42E5-42E5 /LEN=1189 /DEF=(CG12142 gene symbol:Tsp42Eg FBgn0033128 (GO:0016021 integral to membrane))	AF274017, AY113403, BT003603, FBtr0089024, FBtr0089024, NM_078909	GENSCAN00000023144, SNAP00000007101
34.018	38.961	47.83	37.384	33.669	96.07	82.067	74.001	89.637	75.498	1634406_at	5.24995	6.37572	-1.12092	1.1e-05	0.000241	CG32982		34237	FBgn0052982				CG32982-RB /FEA=BDGP /GEN=CG32982 /DB_XREF=CG32982 FBgn0052982 /SEG=chr2L:+9143431,9155958 /MAP=30A2-30A2 /LEN=2430 /DEF=(CG32982 gene symbol:CG32982 synonyms:(CG18566 CG9585 CG9584) FBgn0052982 )	AY070571, FBtr0110960, FBtr0110960, FBtr0301039, FBtr0301039, FBtr0301040, FBtr0301040, NM_001042884, NM_001169445, NM_176002
275.934	393.735	387.366	387.346	372.036	754.05	678.324	1045.86	694.014	772.388	1638053_at	8.49272	9.60537	-1.1188	6.87e-05	0.000884	Cyp4p1	Cytochrome P450-4p1	45524	FBgn0015037	oxidation-reduction process GO:0055114	endoplasmic reticulum GO:0005783, endoplasmic reticulum membrane GO:0005789, microsome GO:0005792, microsome GO:0005792, membrane GO:0016020, membrane GO:0016020	monooxygenase activity GO:0004497, iron ion binding GO:0005506, protein binding GO:0005515, electron carrier activity GO:0009055, electron carrier activity GO:0009055, electron carrier activity GO:0009055, oxidoreductase activity GO:0016491, heme binding GO:0020037, metal ion binding GO:0046872	CG10842-RA /FEA=BDGP /GEN=Cyp4p1 /DB_XREF=CG10842 FBgn0015037 /SEG=chr2R:+4300789,4302884 /MAP=45B7-45B7 /LEN=1676 /DEF=(CG10842 gene symbol:Cyp4p1 FBgn0015037 (GO:0015034 cytochrome P450) (GO:0005792 microsome) (GO:0016020 membrane))	AY071584, FBtr0088592, FBtr0088592, GENSCAN00000031860, NM_080089, SNAP00000005359
12.207	23.277	86.23	20.86	13.189	101.369	23.044	122.081	72.404	19.246	1630359_at	4.53691	5.7132	-1.11829	0.156	0.257	CG31810		318955	FBgn0051810	metabolic process GO:0008152, steroid metabolic process GO:0008202, oxidation-reduction process GO:0055114		catalytic activity GO:0003824, binding GO:0005488, steroid dehydrogenase activity GO:0016229, oxidoreductase activity GO:0016491	CG31810-RA /FEA=BDGP /GEN=CG31810 /DB_XREF=CG31810 FBgn0051810 /SEG=chr2L:-16827101,16830450 /MAP=36B2-36B2 /LEN=1136 /DEF=(CG31810 gene symbol:CG31810 FBgn0051810 )	AY094848, FBtr0080925, FBtr0080925, NM_165198	NM_001103698, FBtr0113414, FBtr0113414
45.719	45.882	45.569	38.437	50.184	84.893	97.571	108.581	103.752	95.042	1632910_at	5.49163	6.60921	-1.11732	1.28e-06	5.31e-05	CG7512		39289	FBgn0036168		intracellular GO:0005622	protein binding GO:0005515, zinc ion binding GO:0008270	CG7512-RA /FEA=BDGP /GEN=CG7512 /DB_XREF=CG7512 FBgn0036168 /SEG=chr3L:+11474626,11476295 /MAP=68C11-68C12 /LEN=1473 /DEF=(CG7512 gene symbol:CG7512 FBgn0036168 )	FBtr0302797, FBtr0302797, GENSCAN00000039279, NM_001104115, SNAP00000000369
52.054	65.784	64.559	61.304	44.917	146.898	113.384	146.469	138.134	80.78	1627802_s_at	5.83625	6.93281	-1.11623	0.000495	0.0037	Sur-8	Sur-8	42093	FBgn0038504			protein binding GO:0005515, Ras GTPase binding GO:0017016	CG5407-RA /FEA=BDGP /SEG=chr3R:-13220937,13228248	AY128499, FBtr0083447, FBtr0083447, FBtr0083448, FBtr0083448, NM_142363, NM_169758
15.592	16.637	31.558	18.076	16.34	67.075	16.591	68.677	47.015	12.873	1640584_at	4.24106	5.09262	-1.1118	0.158	0.259	Cyp9f3Psi	Cyp9f3Psi	3772405	FBgn0038034	oxidation-reduction process GO:0055114		monooxygenase activity GO:0004497, electron carrier activity GO:0009055, heme binding GO:0020037	CR17875-RA /FEA=BDGP /GEN=Cyp9f3Psi /DB_XREF=CR17875 FBgn0038034 /SEG=chr3R:-8221748,8224663 /MAP=87B9-87B9 /LEN=2031 /DEF=(CR17875 pseudogene symbol:Cyp9f3Psi FLAGGED_PROBLEMATIC FBgn0038034 )	AY075447, FBtr0082602
116.545	121.71	142.269	142.838	110.573	291.047	297.388	257.331	289.048	234.365	1625050_s_at	6.97833	8.09131	-1.1109	3.83e-06	0.000113							nucleic acid binding GO:0003676	X07656 /FEA=transposon /DB_XREF=DMTN1731 /LEN=4648 /DESC=gb|X07656|1731 DMTN1731 4648bp Derived from X07656 (g8700) (Rel. 36, Last updated, Version 6).	AY119276, SNAP00000000581, SNAP00000000599, SNAP00000001487, SNAP00000005692, SNAP00000006743, SNAP00000011910, SNAP00000019482	AY061611, SNAP00000001824, SNAP00000004887, SNAP00000001735, SNAP00000021017, SNAP00000004958, SNAP00000015322, SNAP00000013084, SNAP00000019432, SNAP00000014326, SNAP00000005805, SNAP00000010101, SNAP00000014749, SNAP00000013715, SNAP00000019110, SNAP00000015671, SNAP00000021626, SNAP00000016190
280.366	266.72	207.8	256.762	253.131	492.642	578.241	456.793	601.289	601.948	1639670_at	7.97549	9.08415	-1.1105	8.07e-06	0.000193	can	cannonball	45432	FBgn0011569	transcription initiation from RNA polymerase II promoter GO:0006367; meiosis GO:0007126; male meiosis I GO:0007141; spermatogenesis GO:0007283; spermatid development GO:0007286; spermatid development GO:0007286; regulation of transcription, DNA-dependent GO:0006355	nucleus GO:0005634, transcription factor TFIID complex GO:0005669, nucleolus GO:0005730	protein binding GO:0005515, general RNA polymerase II transcription factor activity GO:0016251, transcription regulator activity GO:0030528	CG6577-RA /FEA=BDGP /GEN=can /DB_XREF=CG6577 FBgn0011569 /SEG=chr3L:-10221435,10224640 /MAP=67D12-67D12 /LEN=2955 /DEF=(CG6577 gene symbol:can FBgn0011569 (GO:0006367 transcription initiation from Pol II promoter) (GO:0007286 spermatid development) (GO:0005669 transcription factor TFIID complex) (GO:0007126 meiosis) (GO:0016251 general RNA polymerase II transcription factor))	AF346730, FBtr0076299, FBtr0076299, GENSCAN00000031737, NM_080088, SNAP00000018961
138.736	141.89	149.361	137.79	130.738	283.066	317.117	303.685	304.469	298.406	1632402_at	7.12487	8.23432	-1.10907	3.72e-09	1.57e-06	CG6744		41374	FBgn0037901	nucleobase-containing compound metabolic process GO:0006139	intracellular GO:0005622	nucleic acid binding GO:0003676, protein binding GO:0005515, 3'-5' exonuclease activity GO:0008408	CG6744-RA /FEA=BDGP /GEN=CG6744 /DB_XREF=CG6744 FBgn0037901 /SEG=chr3R:-7259227,7261443 /MAP=86E8-86E8 /LEN=1947 /DEF=(CG6744 gene symbol:CG6744 FBgn0037901 )	AY089433, FBtr0082402, FBtr0082402, GENSCAN00000040131, NM_141818, SNAP00000009175
111.443	118.263	116.997	117.254	119.193	232.703	281.747	197.956	240.576	304.348	1627000_s_at	6.8654	7.95791	-1.10842	9.06e-06	0.000211	CG6231	Organic cation transporter	42339	FBgn0038720	transport GO:0006810, transmembrane transport GO:0055085	integral to membrane GO:0016021	transporter activity GO:0005215, protein binding GO:0005515, secondary active organic cation transmembrane transporter activity GO:0008513	CG6231-RC /FEA=BDGP /GEN=CG6231 /DB_XREF=CG6231 FBgn0038720 /SEG=chr3R:-15441760,15458457 /MAP=92A10-92A11 /LEN=2956 /DEF=(CG6231 gene symbol:CG6231 FBgn0038720 (GO:0008513 organic cation porter))	AY094844, FBtr0083807, FBtr0083807, FBtr0083808, FBtr0083808, FBtr0083809, FBtr0083809, FBtr0083810, FBtr0083810, NM_142562, NM_169864, NM_169865, NM_169866
199.986	301.241	263.625	161.957	156.285	692.43	211.752	858.011	384.946	187.183	1640884_at	7.70967	8.60868	-1.10785	0.0973	0.183	CG15784		31461	FBgn0029766				CG15784-RA /FEA=BDGP /GEN=CG15784 /DB_XREF=CG15784 FBgn0029766 /SEG=chrX:+5171293,5173075 /MAP=4F10-4F10 /LEN=1782 /DEF=(CG15784 gene symbol:CG15784 FBgn0029766 )	BT029095, FBtr0070777, FBtr0070777, GENSCAN00000025814, NM_131995, SNAP00000009856
2115.41	1967.02	2105.41	2116.7	1928.91	4282.83	4803.33	4065.39	4505.57	4389.43	1623195_at	10.9979	12.1041	-1.10726	1.65e-08	3.72e-06	CG17944		40885	FBgn0037500				CG17944-RB /FEA=BDGP /GEN=CG17944 /DB_XREF=CG17944 FBgn0037500 /SEG=chr3R:-3187120,3187864 /MAP=84D5-84D5 /LEN=744 /DEF=(CG17944 gene symbol:CG17944 FBgn0037500 )	BT120271, FBtr0081590, FBtr0081590, NM_169184, SNAP00000013317
28.352	44.931	37.169	27.483	34.124	89.233	66.212	73.538	80.271	61.243	1641582_at	5.08084	6.19845	-1.10656	0.000127	0.00138	CG18635		37031	FBgn0034279				CG18635-RA /FEA=BDGP /GEN=CG18635 /DB_XREF=CG18635 FBgn0034279 /SEG=chr2R:-12831532,12833631 /MAP=54E8-54E8 /LEN=1990 /DEF=(CG18635 gene symbol:CG18635 FBgn0034279 )	FBtr0089557, FBtr0089557, GENSCAN00000039972, NM_137423, SNAP00000018401
64.226	91.506	95.523	56.698	47.811	207.379	53.176	316.411	136.327	52.663	1633268_s_at	6.10063	6.90883	-1.10634	0.184	0.291	Nha1	serine protease	33961	FBgn0031865	transport GO:0006810, cation transport GO:0006812, transmembrane transport GO:0055085	brush border GO:0005903, integral to membrane GO:0016021	protein binding GO:0005515, solute:hydrogen antiporter activity GO:0015299, sodium:hydrogen antiporter activity GO:0015385	CG10806-RB /FEA=BDGP /GEN=CG10806 /DB_XREF=CG10806 FBgn0031865 /SEG=chr2L:-6853118,6862603 /MAP=27C1-27C1 /LEN=2524 /DEF=(CG10806 gene symbol:CG10806 FBgn0031865 (GO:0015385 sodium:hydrogen antiporter))	AY058354, FBtr0079373, FBtr0079373, FBtr0079374, FBtr0079374, GENSCAN00000038573, NM_135236, NM_164717, SNAP00000020629
68.394	75.281	67.373	106.587	68.54	164.341	169.196	172.46	167.183	158.205	1625046_at	6.24777	7.37683	-1.10626	2.04e-05	0.000372	Rbm13	CG10648	31818	FBgn0030067	mitotic spindle elongation GO:0000022, translation GO:0006412	intracellular GO:0005622, ribosome GO:0005840	structural constituent of ribosome GO:0003735	CG10648-RA /FEA=BDGP /GEN=CG10648 /DB_XREF=CG10648 FBgn0030067 /SEG=chrX:+8640719,8642477 /MAP=8B7-8B7 /LEN=1230 /DEF=(CG10648 gene symbol:CG10648 FBgn0030067 )	AY069462, FBtr0071255, FBtr0071255, NM_132280, SNAP00000001391	GENSCAN00000028698
128.572	128.814	113.486	95.997	116.932	237.657	311.927	258.735	281.948	165.321	1630615_s_at	6.85928	7.94031	-1.10481	0.000267	0.00237	CG13602		42827	FBgn0039127				CT32987 /FEA=sim4 /SEG=chr3R:-19744742,19745357	AY084091, FBtr0084521, FBtr0084521, FBtr0110793, FBtr0110793, NM_001043284, NM_170096, SNAP00000010428
23.457	22.029	20.438	17.826	26.714	36.722	56.397	46.894	59.712	37.701	1631036_at	4.45238	5.54079	-1.1039	0.000245	0.00222	CG11816		32310	FBgn0030495				CG11816-RA /FEA=BDGP /GEN=CG11816 /DB_XREF=CG11816 FBgn0030495 /SEG=chrX:-13283721,13284924 /MAP=12A4-12A4 /LEN=1057 /DEF=(CG11816 gene symbol:CG11816 FBgn0030495 )	BT031140, FBtr0073785, FBtr0073785, GENSCAN00000028553, NM_132669, SNAP00000001843
52.306	49.284	44.436	56.584	53.076	99.774	115.73	101.481	106.647	125.53	1635298_at	5.67158	6.77377	-1.10286	1.23e-06	5.18e-05	CG13458		39646	FBgn0036479			protein binding GO:0005515, zinc ion binding GO:0008270	CG13458-RA /FEA=BDGP /GEN=CG13458 /DB_XREF=CG13458 FBgn0036479 /SEG=chr3L:+15062435,15065252 /MAP=71B5-71B5 /LEN=2188 /DEF=(CG13458 gene symbol:CG13458 FBgn0036479 )	AY051551, FBtr0075637, FBtr0075637, NM_140491	SNAP00000017054, GENSCAN00000027853
18.669	18.99	18.46	16.207	22.935	48.126	20.361	67.384	45.3	23.29	1625129_at	4.24281	5.21077	-1.10187	0.0213	0.0602	CG1946		35720	FBgn0033216			transferase activity, transferring acyl groups other than amino-acyl groups GO:0016747	CG1946-RA /FEA=BDGP /GEN=CG1946 /DB_XREF=CG1946 FBgn0033216 /SEG=chr2R:+2776779,2777603 /MAP=43E12-43E12 /LEN=700 /DEF=(CG1946 gene symbol:CG1946 FBgn0033216 )	BT088826, FBtr0088929, FBtr0088929, GENSCAN00000026634, NM_136475, SNAP00000017402
333.613	296.757	408.29	396.672	304.234	759.052	759.301	725.083	775.858	713.027	1623374_a_at	8.42989	9.54321	-1.10135	3.28e-06	0.000101	Fim	fimbrin	32721	FBgn0024238	female meiosis chromosome segregation GO:0016321		actin binding GO:0003779, actin binding GO:0003779, actin binding GO:0003779, calcium ion binding GO:0005509	CG8649-RA /FEA=BDGP /GEN=Fim /DB_XREF=CG8649 FBgn0024238 /SEG=chrX:-17016661,17032937 /MAP=16A1-16A1 /LEN=3437 /DEF=(CG8649 gene symbol:Fim FBgn0024238 (GO:0003779 actin binding) (GO:0016321 female meiosis chromosome segregation))	AY061249, BT099730, BT100061, FBtr0074441, FBtr0074441, FBtr0074442, FBtr0074442, FBtr0074443, FBtr0074443, NM_078661, NM_167564, NM_167565
478.342	649.811	543.25	245.636	86.75	1223.6	527.804	1469.75	428.451	645.533	1623491_at	8.34208	9.57989	-1.09997	0.0868	0.169	CG15155		35087	FBgn0032669			transferase activity, transferring acyl groups GO:0016746; transferase activity GO:0016740	CG15155-RA /FEA=BDGP /GEN=CG15155 /DB_XREF=CG15155 FBgn0032669 /SEG=chr2L:+18132948,18133908 /MAP=36D3-36D3 /LEN=777 /DEF=(CG15155 gene symbol:CG15155 FBgn0032669 )	BT023561, FBtr0081048, FBtr0081048, GENSCAN00000030992, NM_136024, SNAP00000014719
25.535	31.636	115.281	26.82	24.986	130.992	34.942	203.118	92.625	18.899	1632120_at	5.17904	6.11999	-1.09961	0.25	0.365	CG15533		43612	FBgn0039768	sphingomyelin metabolic process GO:0006684, sphingomyelin catabolic process GO:0006685		sphingomyelin phosphodiesterase activity GO:0004767, sphingomyelin phosphodiesterase activity GO:0004767, protein binding GO:0005515, hydrolase activity GO:0016787	CG15533-RA /FEA=BDGP /GEN=CG15533 /DB_XREF=CG15533 FBgn0039768 /SEG=chr3R:+26243913,26246457 /MAP=99F4-99F4 /LEN=2204 /DEF=(CG15533 gene symbol:CG15533 FBgn0039768 (GO:0004767 sphingomyelin phosphodiesterase))	AY071016, FBtr0085626, FBtr0085626, GENSCAN00000022070, NM_143534, SNAP00000019869
2298.31	1824.14	2391.55	2316.91	2801.03	4867.57	5559.52	4553.95	4643.44	5299.24	1626641_s_at	11.1706	12.279	-1.09943	1.01e-05	0.000228	glob1	Hemoglobin	41930	FBgn0027657	transport GO:0006810, oxygen transport GO:0015671		oxygen transporter activity GO:0005344, oxygen transporter activity GO:0005344, iron ion binding GO:0005506, protein binding GO:0005515, oxygen binding GO:0019825, heme binding GO:0020037	CG9734-RC /FEA=BDGP /GEN=glob1 /DB_XREF=CG9734 FBgn0027657 /SEG=chr3R:-11722665,11728244 /MAP=89A8-89A8 /LEN=963 /DEF=(CG9734 gene symbol:glob1 FBgn0027657 (GO:0001524 globin))	AY069075, FBtr0083245, FBtr0083245, FBtr0083246, FBtr0083246, FBtr0083247, FBtr0083247, FBtr0083248, FBtr0083248, FBtr0300895, FBtr0300895, NM_001170154, NM_079645, NM_169678, NM_169679, NM_169680	GENSCAN00000030787, SNAP00000010960
253.157	239.487	261.905	230.428	246.541	489.545	603.937	522.561	523.78	498.012	1627153_at	7.94289	9.03917	-1.09892	1.09e-07	1.21e-05	CG30157		246489	FBgn0050157			peptidase activity GO:0008233, cysteine-type peptidase activity GO:0008234, hydrolase activity GO:0016787, thiolester hydrolase activity GO:0016790, small conjugating protein-specific protease activity GO:0019783	CG30157-RA /FEA=BDGP /GEN=CG30157 /DB_XREF=CG30157 FBgn0050157 /SEG=chr2R:-2035004,2035771 /MAP=42E1-42E1 /LEN=705 /DEF=(CG30157 gene symbol:CG30157 FBgn0050157 )	BT022279, FBtr0086186, FBtr0086186, GENSCAN00000023031, NM_165499, SNAP00000007044
304.356	308.36	334.338	320.595	317.014	663.624	705.871	654.945	726.205	641.697	1629406_at	8.30725	9.40454	-1.09811	4.35e-09	1.69e-06	Slbp	Stem-loop binding protein	43448	FBgn0041186	mRNA processing GO:0006397, histone mRNA 3'-end processing GO:0006398, histone mRNA 3'-end processing GO:0006398, histone mRNA 3'-end processing GO:0006398, cell cycle GO:0007049, cell cycle GO:0007049, multicellular organismal development GO:0007275, histone mRNA metabolic process GO:0008334	nucleus GO:0005634, cytoplasm GO:0005737	RNA binding GO:0003723, RNA binding GO:0003723, mRNA binding GO:0003729, mRNA binding GO:0003729	CG11886-RA /FEA=BDGP /GEN=Slbp /DB_XREF=CG11886 FBgn0041186 /SEG=chr3R:-24967158,24968335 /MAP=98F13-98F13 /LEN=1116 /DEF=(CG11886 gene symbol:Slbp FBgn0041186 (GO:0008334 histone mRNA metabolism) (GO:0005654 nucleoplasm) (GO:0006398 histone mRNA 3-end processing) (GO:0003723 RNA binding) (GO:0007049 cell cycle) (GO:0003729 mRNA binding))	AF258617, AY089675, FBtr0085409, FBtr0085409, GENSCAN00000032038, NM_058132, SNAP00000005727
43.697	52.277	43.346	53.763	54.133	112.796	109.718	101.069	97.05	108.403	1636194_s_at	5.62047	6.72306	-1.09759	9.93e-07	4.54e-05								HDC02744 /FEA=HDP /SEG=chr2L:-15843175,15843507	BT124958, FBtr0303589, GENSCAN00000040249
1089	1091.69	1122.32	966.305	1052.7	2180.79	2394.63	2007.96	2342.25	2460.65	1639303_at	10.0539	11.1493	-1.09725	1.54e-07	1.49e-05	ste24b	prenyl protease type I	36907	FBgn0034175	proteolysis GO:0006508	membrane GO:0016020	metalloendopeptidase activity GO:0004222, metalloendopeptidase activity GO:0004222	CG9001-RA /FEA=BDGP /GEN=CG9001 /DB_XREF=CG9001 FBgn0034175 /SEG=chr2R:-12062334,12063851 /MAP=53E4-53E4 /LEN=1464 /DEF=(CG9001 gene symbol:CG9001 FBgn0034175 (GO:0008487 prenyl-dependent CAAX protease))	BT001343, FBtr0087060, FBtr0087060, GENSCAN00000028465, NM_137330, SNAP00000007485
1638.36	1552.12	1783.51	1941.59	1450.24	3473.82	3660.72	3048.87	3432.39	4270.43	1624605_at	10.7007	11.7959	-1.09627	7.75e-06	0.000187	CG34175		5740264	FBgn0085204				CT35468 /FEA=sim4 /SEG=chr2L:+3390703,3390964	BT029600, FBtr0112366, FBtr0112366, GENSCAN00000032808, NM_001103603, SNAP00000010739
24.807	27.573	27.704	25.855	26.943	54.52	57.799	54.669	59.27	57.831	1628298_at	4.73084	5.82747	-1.0962	2.57e-09	1.29e-06	CG42640		44513	FBgn0261363	transport GO:0006810, metabolic process GO:0008152, melanin biosynthetic process GO:0042438, oxidation-reduction process GO:0055114	extracellular region GO:0005576, extracellular region GO:0005576	monooxygenase activity GO:0004497, monophenol monooxygenase activity GO:0004503, monophenol monooxygenase activity GO:0004503, oxygen transporter activity GO:0005344, oxidoreductase activity GO:0016491, metal ion binding GO:0046872	CG2952-RA /FEA=BDGP /SEG=chr2R:+18108351,18110755	AY061624, FBtr0302290, FBtr0302290, GENSCAN00000026742, NM_080021, SNAP00000020088
324.197	381.205	542.009	637.091	235.256	896.7	739.09	1134.21	837.216	918.321	1636423_at	8.63815	9.80757	-1.09419	0.00289	0.0139	CG8012		50305	FBgn0040832				CG8012-RA /FEA=BDGP /GEN=CG8012 /DB_XREF=CG8012 FBgn0040832 /SEG=chr3L:+8174148,8174912 /MAP=66C1-66C1 /LEN=696 /DEF=(CG8012 gene symbol:CG8012 FBgn0040832 )	AY113351, FBtr0076699, FBtr0076699, NM_144191	SNAP00000000660
95.231	99.64	85.028	84.736	93.787	177.556	216.471	199.323	199.672	185.642	1635590_a_at	6.51562	7.6094	-1.09414	2.14e-07	1.84e-05	CG34109		4379890	FBgn0083945				CG12441-RB /FEA=BDGP /GEN=CG12441 /DB_XREF=CG12441 FBgn0032185 /SEG=chr2L:+10116463,10118040 /MAP=31A2-31A2 /LEN=711 /DEF=(CG12441 gene symbol:CG12441 FBgn0032185 )	BT028784, FBtr0300423, FBtr0300423, GENSCAN00000026961, NM_001042886, SNAP00000005962
36.72	41.582	33.892	35.308	47.081	89.414	89.261	69.085	102.036	64.593	1632627_at	5.27164	6.35179	-1.0906	9.99e-05	0.00116	CG31897		319011	FBgn0051897				CG31897-RA /FEA=BDGP /GEN=CG31897 /DB_XREF=CG31897 FBgn0051897 /SEG=chr2L:+8434873,8437891 /MAP=29C5-29C5 /LEN=3018 /DEF=(CG31897 gene symbol:CG31897 FBgn0051897 )	FBtr0079673, FBtr0079673, GENSCAN00000024983, NM_164821, SNAP00000005999
1331.21	884.111	2179	3028.11	714.328	2681.14	3493.77	2742.95	4144.69	4259.94	1635060_at	10.4601	11.7309	-1.09012	0.0155	0.0478	CG15068		50206	FBgn0040733				CG15068-RA /FEA=BDGP /GEN=CG15068 /DB_XREF=CG15068 FBgn0040733 /SEG=chr2R:-13454061,13454329 /MAP=55C6-55C6 /LEN=189 /DEF=(CG15068 gene symbol:CG15068 FBgn0040733 )	FBtr0086727, FBtr0086727, NM_176222
47.547	80.923	71.028	45.582	46.325	147.343	76.753	208.783	104.874	82.061	1625975_at	5.82083	6.84844	-1.08881	0.0129	0.0418	Nha2	Na[+]/H[+] hydrogen antiporter 2	42710	FBgn0051052	transport GO:0006810, cation transport GO:0006812, transmembrane transport GO:0055085	Golgi apparatus GO:0005794, brush border GO:0005903, integral to membrane GO:0016021	protein binding GO:0005515, solute:hydrogen antiporter activity GO:0015299	CG31052-RA /FEA=BDGP /GEN=CG31052 /DB_XREF=CG31052 FBgn0051052 /SEG=chr3R:-18797834,18809939 /MAP=94D6-94D7 /LEN=2164 /DEF=(CG31052 gene symbol:CG31052 synonyms:(CG4693 CG4682) FBgn0051052 )	AY058312, FBtr0084367, FBtr0084367, GENSCAN00000032144, NM_170043	SNAP00000009859
117.356	96.146	101.145	123.179	106.143	208.537	265.558	223.807	235.928	221.337	1630987_at	6.75933	7.84709	-1.08651	1.8e-06	6.58e-05	BG4	BG4	42594	FBgn0038928	apoptosis GO:0006915, apoptosis GO:0006915, apoptosis GO:0006915, defense response GO:0006952, immune response GO:0006955, positive regulation of antibacterial peptide biosynthetic process GO:0006963, signal transduction GO:0007165, signal transduction GO:0007165, sperm individualization GO:0007291, defense response to Gram-negative bacterium GO:0050829, defense response to Gram-negative bacteriu…	cytoplasm GO:0005737, cytoplasm GO:0005737	death receptor binding GO:0005123, protein binding GO:0005515, protein binding GO:0005515, protein binding GO:0005515	CG12297-RA /FEA=BDGP /GEN=BG4 /DB_XREF=CG12297 FBgn0038928 /SEG=chr3R:+17851167,17852294 /MAP=93F14-93F14 /LEN=1127 /DEF=(CG12297 gene symbol:BG4 FBgn0038928 (GO:0006952 defense response) (GO:0005037 death receptor adaptor protein) (GO:0006955 immune response) (GO:0007165 signal transduction))	AF222005, AF295103, BT058074, FBtr0084176, FBtr0084176, NM_142749	SNAP00000003981, GENSCAN00000030170
112.259	110.291	95.481	112.895	115.356	205.585	269.347	195.653	236.748	252.335	1635020_s_at	6.76836	7.84709	-1.08599	4.81e-06	0.000133	phr6-4	photolyase	35322	FBgn0016054	DNA repair GO:0006281, DNA repair GO:0006281		DNA photolyase activity GO:0003913, DNA (6-4) photolyase activity GO:0003914, DNA (6-4) photolyase activity GO:0003914, lyase activity GO:0016829	CG2488-RA /FEA=BDGP /SEG=chr2L:-20613089,20615531	BT044074, D83701, FBtr0081404, FBtr0081404, FBtr0081405, FBtr0081405, GENSCAN00000035251, NM_057840, NM_165334, SNAP00000015592
138.548	97.32	115.188	81.418	127.804	271.93	264.48	248.074	237.437	167.236	1623160_at	6.78236	7.87318	-1.08572	0.000396	0.00316	Mmp1	Matrix metalloproteinase 1	37949	FBgn0035049	instar larval development GO:0002168; proteolysis GO:0006508; cell adhesion GO:0007155; open tracheal system development GO:0007424; imaginal disc eversion GO:0007561; metabolic process GO:0008152; basement membrane disassembly GO:0034769; dorsal trunk growth, open tracheal system GO:0035001; salivary gland cell autophagic cell death GO:0035071; regulation of tube length, open tracheal system GO:…	dendrite GO:0030425, extracellular matrix GO:0031012	metalloendopeptidase activity GO:0004222, metalloendopeptidase activity GO:0004222, metalloendopeptidase activity GO:0004222, metalloendopeptidase activity GO:0004222, calcium ion binding GO:0005509, peptidase activity GO:0008233, metallopeptidase activity GO:0008237, zinc ion binding GO:0008270, hydrolase activity GO:0016787, metal ion binding GO:0046872	CG4859-RA /FEA=BDGP /GEN=Mmp1 /DB_XREF=CG4859 FBgn0035049 /SEG=chr2R:-19714861,19730942 /MAP=60D13-60D14 /LEN=3102 /DEF=(CG4859 gene symbol:Mmp1 FBgn0035049 (GO:0004222 metalloendopeptidase) (GO:0007424 tracheal system development (sensu Insecta)))	AY118405, BT120164, FBtr0273263, FBtr0273263, FBtr0304005, FBtr0304008, FBtr0304009, FBtr0304010, FBtr0304011, NM_166683
51.737	48.555	47.493	45.124	34.494	97.733	107.581	84.927	98.138	94.1	1625659_at	5.49369	6.58821	-1.08521	1.26e-05	0.000265	Obp50d	Odorant-binding protein 50d	246436	FBgn0050074	transport GO:0006810, sensory perception of chemical stimulus GO:0007606		odorant binding GO:0005549, odorant binding GO:0005549	CG30074-RA /FEA=BDGP /GEN=Obp50d /DB_XREF=CG30074 FBgn0050074 /SEG=chr2R:+9436849,9437485 /MAP=50F6-50F6 /LEN=516 /DEF=(CG30074 gene symbol:Obp50d FBgn0050074 )	BT125098, FBtr0087554, FBtr0087554, NM_166053, SNAP00000006727	GENSCAN00000035328
15.166	17.657	13.209	17.619	17.981	36.062	28.64	40.277	38.206	30.008	1631649_at	4.01916	5.10146	-1.08517	3.23e-05	0.000511	Sln	Silnoon	36263	FBgn0033657	transmembrane transport GO:0055085		monocarboxylic acid transmembrane transporter activity GO:0008028, secondary active monocarboxylate transmembrane transporter activity GO:0015355	CG8271-RA /FEA=BDGP /GEN=CG8271 /DB_XREF=CG8271 FBgn0033657 /SEG=chr2R:+6910038,6917037 /MAP=48C5-48C5 /LEN=3916 /DEF=(CG8271 gene symbol:CG8271 FBgn0033657 (GO:0015355 monocarboxylate porter))	BT016038, FBtr0088032, FBtr0088032, NM_136862
61.134	69.935	134.816	58.996	51.672	176.404	125.99	197.952	157.102	141.403	1629771_at	6.14211	7.30163	-1.08507	0.00259	0.0128	Cyp12a5	Cyp12a5	42293	FBgn0038680	oxidation-reduction process GO:0055114	mitochondrion GO:0005739, mitochondrion GO:0005739, mitochondrion GO:0005739, membrane GO:0016020, mitochondrial membrane GO:0031966	monooxygenase activity GO:0004497, iron ion binding GO:0005506, electron carrier activity GO:0009055, electron carrier activity GO:0009055, electron carrier activity GO:0009055, oxidoreductase activity GO:0016491, heme binding GO:0020037, metal ion binding GO:0046872	CG11821-RA /FEA=BDGP /GEN=Cyp12a5 /DB_XREF=CG11821 FBgn0038680 /SEG=chr3R:+14958190,14960446 /MAP=91F2-91F3 /LEN=2019 /DEF=(CG11821 gene symbol:Cyp12a5 FBgn0038680 (GO:0005739 mitochondrion) (GO:0015034 cytochrome P450))	AY459354, FBtr0083730, FBtr0083730, GENSCAN00000028715, NM_142525, SNAP00000013117
561.44	612.906	651.733	544.787	547.762	1281.11	1273.71	1238.42	1253.48	1138.41	1640156_at	9.18552	10.2714	-1.08351	8.32e-08	1.03e-05	CG3544		33252	FBgn0031279	carbohydrate metabolic process GO:0005975		xylulokinase activity GO:0004856; xylulokinase activity GO:0004856; transferase activity GO:0016740; phosphotransferase activity, alcohol group as acceptor GO:0016773	CG3544-RA /FEA=BDGP /GEN=CG3544 /DB_XREF=CG3544 FBgn0031279 /SEG=chr2L:+786000,787826 /MAP=21D2-21D3 /LEN=1826 /DEF=(CG3544 gene symbol:CG3544 FBgn0031279 (GO:0004856 xylulokinase))	AY060675, FBtr0078007, FBtr0078007, GENSCAN00000024122, NM_134699, SNAP00000004399
40.533	48.6	41.512	55.213	38.934	86.533	105.112	70.722	110.847	101.846	1628496_at	5.47785	6.55154	-1.07952	0.000102	0.00117	dpr16	dpr16	40619	FBgn0037295				CG12591-RA /FEA=BDGP /GEN=CG12591 /DB_XREF=CG12591 FBgn0037295 /SEG=chr3R:+976626,995846 /MAP=82F1-82F3 /LEN=3061 /DEF=(CG12591 gene symbol:CG12591 FBgn0037295 )	AY118422, FBtr0078772, FBtr0078772, FBtr0110950, FBtr0110950, NM_001043212, NM_141257
379.901	398.937	343.372	390.475	390.702	818.966	823.97	691.252	858.613	829.656	1626307_at	8.57043	9.64788	-1.07951	2.26e-07	1.91e-05	CG8958		32575	FBgn0030725				CG8958-RA /FEA=BDGP /GEN=CG8958 /DB_XREF=CG8958 FBgn0030725 /SEG=chrX:+15814250,15816778 /MAP=14A8-14A8 /LEN=2014 /DEF=(CG8958 gene symbol:CG8958 FBgn0030725 )	FBtr0074207, FBtr0074207, GENSCAN00000022813, NM_132877, SNAP00000009253
200.628	185.244	187.112	194.792	189.878	388.829	427.463	382.78	413.671	410.758	1632280_at	7.58083	8.6595	-1.07928	1.74e-09	9.65e-07	mRpS35	mitochondrial ribosomal protein S35	38345	FBgn0035374	translation GO:0006412	mitochondrial small ribosomal subunit GO:0005763, ribosome GO:0005840	structural constituent of ribosome GO:0003735, protein binding GO:0005515	CG2101-RA /FEA=BDGP /GEN=mRpS28 /DB_XREF=CG2101 FBgn0035374 /SEG=chr3L:+2761549,2762734 /MAP=62F4-62F4 /LEN=1122 /DEF=(CG2101 gene symbol:mRpS28 FBgn0035374 (GO:0005763 mitochondrial small ribosomal subunit) (GO:0006412 protein biosynthesis) (GO:0003735 structural constituent of ribosome))	BT016117, FBtr0301626, FBtr0301626, GENSCAN00000023835, NM_079169, SNAP00000001220
64.581	61.448	61.433	67.973	68.383	129.916	165.071	131.873	175.12	82.108	1628687_at	6.01555	7.04861	-1.079	0.000737	0.00495	CG13602		42827	FBgn0039127				CT32987 /FEA=sim4 /SEG=chr3R:-19744742,19745357	FBtr0110793, FBtr0110793, NM_001043284, SNAP00000010428
65.931	56.458	61.278	56.583	60.316	112.098	149.089	97.064	122.365	154.056	1629769_at	5.90721	6.96638	-1.07833	4.29e-05	0.000628	CG4763		37771	FBgn0034910				CG4763-RA /FEA=BDGP /GEN=CG4763 /DB_XREF=CG4763 FBgn0034910 /SEG=chr2R:-18866924,18868436 /MAP=60A2-60A2 /LEN=1035 /DEF=(CG4763 gene symbol:CG4763 FBgn0034910 )	FBtr0072238, FBtr0072238, NM_137991, SNAP00000007535	GENSCAN00000038199, SNAP00000007486, GENSCAN00000038212
112.714	139.078	211.673	128.776	119.419	440.037	153.973	375.983	408.048	121.819	1636611_at	7.11411	8.04075	-1.07557	0.0596	0.128	Try29F	Trypsin 29F	34226	FBgn0015316	proteolysis GO:0006508, proteolysis GO:0006508		catalytic activity GO:0003824, serine-type endopeptidase activity GO:0004252, serine-type endopeptidase activity GO:0004252, serine-type endopeptidase activity GO:0004252, peptidase activity GO:0008233, serine-type peptidase activity GO:0008236, hydrolase activity GO:0016787	CG9564-RA /FEA=BDGP /GEN=Try29F /DB_XREF=CG9564 FBgn0015316 /SEG=chr2L:+8990767,8991688 /MAP=29F7-29F7 /LEN=921 /DEF=(CG9564 gene symbol:Try29F FBgn0015316 (GO:0004295 trypsin))	BT032800, FBtr0301665, FBtr0301665, GENSCAN00000031027, NM_078794, SNAP00000019834, U28641
272.082	238.165	358.466	364.044	241.249	537.6	669.984	571.507	623.425	700.24	1624409_a_at	8.17835	9.27056	-1.07381	9.25e-05	0.00109	Npc2h	CG11315	43649	FBgn0039801				CG11315-RB /FEA=BDGP /GEN=CG11315 /DB_XREF=CG11315 FBgn0039801 /SEG=chr3R:-26560566,26561376 /MAP=100A3-100A3 /LEN=729 /DEF=(CG11315 gene symbol:CG11315 FBgn0039801 )	AY071674, AY075563, AY095179, FBtr0085721, FBtr0085721, FBtr0085722, FBtr0085722, NM_143567, NM_170521	SNAP00000004394, GENSCAN00000032970
104.454	110.894	100.417	101.435	104.944	199.127	238.605	177.761	248.539	233.862	1631440_at	6.7055	7.76733	-1.07222	3.59e-06	0.000108	CG14111		39497	FBgn0036350				CG14111-RA /FEA=BDGP /GEN=CG14111 /DB_XREF=CG14111 FBgn0036350 /SEG=chr3L:+13336859,13337948 /MAP=70A7-70A7 /LEN=711 /DEF=(CG14111 gene symbol:CG14111 FBgn0036350 )	FBtr0075841, FBtr0075841, GENSCAN00000028240, NM_140379, SNAP00000016636
45.339	46.013	48.854	46.13	50.562	94.384	95.4	83.42	89.381	134.649	1625828_at	5.56494	6.61473	-1.06966	2.79e-05	0.000463	CG11841		43430	FBgn0039628	proteolysis GO:0006508, proteolysis GO:0006508		catalytic activity GO:0003824, serine-type endopeptidase activity GO:0004252, serine-type endopeptidase activity GO:0004252, peptidase activity GO:0008233, serine-type peptidase activity GO:0008236, hydrolase activity GO:0016787	CG11841-RA /FEA=BDGP /GEN=CG11841 /DB_XREF=CG11841 FBgn0039628 /SEG=chr3R:+24866158,24867413 /MAP=98F6-98F6 /LEN=1119 /DEF=(CG11841 gene symbol:CG11841 FBgn0039628 (GO:0004252 serine-type endopeptidase))	BT001447, FBtr0085361, FBtr0085361, GENSCAN00000036092, NM_143404, SNAP00000019485
68.786	30.061	36.918	62.255	68.004	127.023	86.109	119.911	153.557	71.246	1639469_a_at	5.65356	6.74804	-1.06831	0.00901	0.0321	Pu	GTP cyclohydrolase	37415	FBgn0003162	pteridine biosynthetic process GO:0006728, tetrahydrobiopterin biosynthetic process GO:0006729, tetrahydrobiopterin biosynthetic process GO:0006729, one-carbon metabolic process GO:0006730, larval chitin-based cuticle development GO:0008363, embryonic pattern specification GO:0009880, preblastoderm mitotic cell cycle GO:0035185, tetrahydrofolate biosynthetic process GO:0046654, cuticle pigmentati…	cytoplasm GO:0005737, cytoplasm GO:0005737	nucleotide binding GO:0000166, GTP cyclohydrolase activity GO:0003933, GTP cyclohydrolase I activity GO:0003934, GTP cyclohydrolase I activity GO:0003934, GTP cyclohydrolase I activity GO:0003934, GTP cyclohydrolase I activity GO:0003934, GTP binding GO:0005525, hydrolase activity GO:0016787, identical protein binding GO:0042802, metal ion binding GO:0046872	CG9441-RB /FEA=BDGP /GEN=Pu /DB_XREF=CG9441 FBgn0003162 /SEG=chr2R:+16218860,16226160 /MAP=57C7-57C8 /LEN=1631 /DEF=(CG9441 gene symbol:Pu FBgn0003162 (GO:0006727 ommochrome biosynthesis) (GO:0006729 tetrahydrobiopterin biosynthesis) (GO:0003934 GTP cyclohydrolase I))	AY051890, BT099546, FBtr0071578, FBtr0071578, FBtr0071579, FBtr0071579, FBtr0071580, FBtr0071580, NM_079077, NM_166430, NM_166431, U01118, U01119	BT125046
128.937	287.108	183.616	109.738	78.155	464.312	126.79	656.713	199.906	201.619	1641018_s_at	7.15254	8.10061	-1.06644	0.119	0.212	CG8468		36577	FBgn0033913	transmembrane transport GO:0055085		secondary active monocarboxylate transmembrane transporter activity GO:0015355	CG8468-RC /FEA=BDGP /GEN=CG8468 /DB_XREF=CG8468 FBgn0033913 /SEG=chr2R:+9283645,9294352 /MAP=50E4-50E4 /LEN=3401 /DEF=(CG8468 gene symbol:CG8468 FBgn0033913 (GO:0015355 monocarboxylate porter))	AY061626, FBtr0087532, FBtr0087532, FBtr0087533, FBtr0087533, FBtr0087534, FBtr0087534, NM_137096, NM_166038, NM_166039
32.55	26.502	24.145	32.046	31.034	71.392	52.38	79.558	56.69	46.237	1633251_at	4.86082	5.90771	-1.06604	0.000244	0.00222	CG15829		38782	FBgn0035743	cellular acyl-CoA homeostasis GO:0042049		fatty-acyl-CoA binding GO:0000062, fatty-acyl-CoA binding GO:0000062, enzyme inhibitor activity GO:0004857, binding GO:0005488, diazepam binding GO:0050809	CG15829-RA /FEA=BDGP /GEN=CG15829 /DB_XREF=CG15829 FBgn0035743 /SEG=chr3L:+7088480,7088803 /MAP=65E7-65E7 /LEN=249 /DEF=(CG15829 gene symbol:CG15829 FBgn0035743 (GO:0008025 diazepam-binding inhibitor) (GO:0042049 acyl-CoA homeostasis) (GO:0000062 acyl-CoA binding))	FBtr0076913, FBtr0076913, GENSCAN00000028767, NM_139825, SNAP00000001418
36.843	32.6	35.622	43.536	37.844	78.934	78.421	59.09	90.662	82.375	1626152_at	5.21418	6.26943	-1.06281	2.72e-05	0.000454	Ror	Ror	34367	FBgn0010407	protein phosphorylation GO:0006468, protein phosphorylation GO:0006468, protein phosphorylation GO:0006468, signal transduction GO:0007165, transmembrane receptor protein tyrosine kinase signaling pathway GO:0007169, multicellular organismal development GO:0007275, central nervous system development GO:0007417	plasma membrane GO:0005886, integral to plasma membrane GO:0005887, membrane GO:0016020, integral to membrane GO:0016021, integral to membrane GO:0016021	nucleotide binding GO:0000166, protein kinase activity GO:0004672, protein tyrosine kinase activity GO:0004713, protein tyrosine kinase activity GO:0004713, transmembrane receptor protein tyrosine kinase activity GO:0004714, transmembrane receptor protein tyrosine kinase activity GO:0004714, transmembrane receptor protein tyrosine kinase activity GO:0004714, receptor activity GO:0004872, neurotro…	CG4926-RA /FEA=BDGP /GEN=Ror /DB_XREF=CG4926 FBgn0010407 /SEG=chr2L:+10244246,10247095 /MAP=31B3-31B4 /LEN=2276 /DEF=(CG4926 gene symbol:Ror FBgn0010407 (GO:0005012 NeuErbB-2 receptor) (GO:0006468 protein amino acid phosphorylation) (GO:0005886 plasma membrane) (GO:0007165 signal transduction) (GO:0004713 protein tyrosine kinase) (GO:0004714 transmembrane receptor protein tyrosine kinase))	FBtr0079978, FBtr0079978, L20297, NM_057614, SNAP00000012119	GENSCAN00000039592
211.115	572.839	489.047	231.994	159.354	1061.18	226.877	1382.55	523.719	280.407	1630003_at	8.19835	9.09487	-1.06194	0.191	0.298	CG12825		35726	FBgn0033221				CG12825-RA /FEA=BDGP /GEN=CG12825 /DB_XREF=CG12825 FBgn0033221 /SEG=chr2R:+2850156,2850789 /MAP=43E16-43E16 /LEN=435 /DEF=(CG12825 gene symbol:CG12825 FBgn0033221 )	BT022964, FBtr0088829, FBtr0088829, GENSCAN00000026657, NM_136478, SNAP00000017450
150.725	115.179	121.566	135.221	145.366	275.946	263.186	263.965	331.391	259.439	1641053_s_at	7.05437	8.11681	-1.06111	4.96e-06	0.000136	tok	Tolkin	42944	FBgn0004885	proteolysis GO:0006508, axon guidance GO:0007411, defasciculation of motor neuron axon GO:0007415, motor axon guidance GO:0008045, imaginal disc-derived wing vein morphogenesis GO:0008586, protein processing GO:0016485		metalloendopeptidase activity GO:0004222, metalloendopeptidase activity GO:0004222, calcium ion binding GO:0005509, peptidase activity GO:0008233, metallopeptidase activity GO:0008237, zinc ion binding GO:0008270, hydrolase activity GO:0016787, metal ion binding GO:0046872	CG6863-RB /FEA=BDGP /GEN=tok /DB_XREF=CG6863 FBgn0004885 /SEG=chr3R:+20536075,20565512 /MAP=96A18-96A19 /LEN=5255 /DEF=(CG6863 gene symbol:tok FBgn0004885 (GO:0017026 procollagen C-endopeptidase))	AY051585, AY061532, FBtr0084689, FBtr0084689, FBtr0084690, FBtr0084690, NM_057531, NM_170168, U12634, U34777
16.208	13.816	18.378	15.199	16.602	34.695	39.095	27.189	41.901	24.297	1624803_at	3.99721	5.03243	-1.05965	0.000248	0.00224	RhoGAP102A	RhoGAP102A	43781	FBgn0259216	signal transduction GO:0007165	intracellular GO:0005622	Rho GTPase activator activity GO:0005100	Stencil:4:275254:280287:GENSCAN /FEA=stencil /SEG=chr4:+275254,280287	FBtr0299722, FBtr0299722, FBtr0299723, FBtr0299723, GENSCAN00000023024, NM_001038713, NM_143657
15.172	18.731	35.119	19.456	19.455	58.52	18.405	85.947	45.261	16.704	1636630_s_at	4.36982	5.21211	-1.05874	0.136	0.234	CG5091, CG5096	---, ---	34409, 34410	FBgn0032234, FBgn0032235	protein N-linked glycosylation GO:0006487	endoplasmic reticulum GO:0005783, endoplasmic reticulum GO:0005783, endoplasmic reticulum membrane GO:0005789, membrane GO:0016020, integral to membrane GO:0016021	protein binding GO:0005515; protein binding GO:0005515; transferase activity GO:0016740; transferase activity, transferring glycosyl groups GO:0016757; transferase activity, transferring hexosyl groups GO:0016758; glucosyltransferase activity GO:0046527	CG5091-RA /FEA=BDGP /GEN=CG5091 /DB_XREF=CG5091 FBgn0032234 /SEG=chr2L:+10372526,10375274 /MAP=31D11-31D11 /LEN=2543 /DEF=(CG5091 gene symbol:CG5091 FBgn0032234 (GO:0042281 dolichyl pyrophosphate Man9GlcNAc2 alpha-1,3-glucosyltransferase) (GO:0006487 N-linked glycosylation) (GO:0005886 plasma membrane) (GO:0016757 transferase, transferring glycosyl groups) (GO:0005783 endoplasmic reticulum))	AY051761, AY113506, FBtr0080005, FBtr0080005, FBtr0080006, FBtr0080006, NM_135549, NM_164918
395.341	799.122	604.557	227.126	149.251	1335.61	324.644	1562.27	541.373	766.453	1630335_s_at	8.51158	9.59959	-1.05834	0.113	0.204	CG7084		42606	FBgn0038938	transport GO:0006810, transmembrane transport GO:0055085	integral to membrane GO:0016021	transporter activity GO:0005215, secondary active organic cation transmembrane transporter activity GO:0008513	CG7084-RB /FEA=BDGP /GEN=CG7084 /DB_XREF=CG7084 FBgn0038938 /SEG=chr3R:+18115501,18120517 /MAP=94A4-94A4 /LEN=2433 /DEF=(CG7084 gene symbol:CG7084 FBgn0038938 (GO:0008513 organic cation porter))	BT001423, BT009957, FBtr0084201, FBtr0084201, FBtr0301190, FBtr0301190, GENSCAN00000030113, NM_142759, NM_169999, SNAP00000010956
119.002	135.383	94.505	42.674	48.905	222.476	85.722	303.375	110.621	194.889	1630528_at	6.31305	7.37201	-1.05801	0.0567	0.124	CG17751		42336	FBgn0038717	transport GO:0006810, transmembrane transport GO:0055085	integral to membrane GO:0016021	transporter activity GO:0005215, secondary active organic cation transmembrane transporter activity GO:0008513	CG17751-RA /FEA=BDGP /GEN=CG17751 /DB_XREF=CG17751 FBgn0038717 /SEG=chr3R:+15433378,15434821 /MAP=92A10-92A10 /LEN=1260 /DEF=(CG17751 gene symbol:CG17751 FBgn0038717 (GO:0008513 organic cation porter))	FBtr0273217, FBtr0273217, GENSCAN00000040435, NM_142559, SNAP00000014484
247.402	164.132	237.788	201.076	183.431	341.317	348.481	467.274	479.774	515.646	1638033_at	7.67473	8.7289	-1.05801	0.00023	0.00212	CG6055		34027	FBgn0031918			binding GO:0005488, sugar binding GO:0005529	CG6055-RA /FEA=BDGP /GEN=CG6055 /DB_XREF=CG6055 FBgn0031918 /SEG=chr2L:+7458780,7464436 /MAP=28A1-28A1 /LEN=792 /DEF=(CG6055 gene symbol:CG6055 FBgn0031918 )	BT001650, FBtr0079449, FBtr0079449, GENSCAN00000038581, NM_135278, SNAP00000020312
29.182	28.99	24.413	23.238	25.485	44.244	64.19	47.352	56.251	61.114	1633038_at	4.70882	5.75686	-1.05674	2.8e-05	0.000463	CG5863		42096	FBgn0038507	proteolysis GO:0006508		aspartic-type endopeptidase activity GO:0004190, aspartic-type endopeptidase activity GO:0004190, peptidase activity GO:0008233, hydrolase activity GO:0016787	CG5863-RA /FEA=BDGP /GEN=CG5863 /DB_XREF=CG5863 FBgn0038507 /SEG=chr3R:+13236911,13238099 /MAP=90A6-90A6 /LEN=1188 /DEF=(CG5863 gene symbol:CG5863 FBgn0038507 (GO:0004192 cathepsin D))	FBtr0083439, FBtr0083439, GENSCAN00000036434, NM_142366, SNAP00000020310
14.874	16.225	24.881	15.151	17.096	52.038	21.227	61.281	30.5	17.919	1637306_at	4.11376	5.02816	-1.05228	0.0401	0.0955	CG31720, DsecGM11932	---, ---	318914	FBgn0051720	cell surface receptor linked signaling pathway GO:0007166, G-protein coupled receptor protein signaling pathway GO:0007186	membrane GO:0016020, integral to membrane GO:0016021	receptor activity GO:0004872, transmembrane signaling receptor activity GO:0004888, G-protein coupled receptor activity GO:0004930, G-protein coupled receptor activity GO:0004930	CG31720-RB /FEA=BDGP /GEN=CG31720 /DB_XREF=CG31720 FBgn0051720 /SEG=chr2L:-10227195,10230254 /MAP=31B1-31B1 /LEN=2131 /DEF=(CG31720 gene symbol:CG31720 FBgn0051720 )	BT050552, FBtr0301973, FBtr0301973, FBtr0301974, FBtr0301974, NM_164896, NM_164897
2007.95	1918.62	2114.01	2069.45	1902.26	4163	4245.93	3707.61	4169.85	4477.02	1639745_at	10.9663	12.0171	-1.05227	4.7e-08	7.35e-06	Acyp	acylphosphatase	34807	FBgn0025115		cytoplasm GO:0005737	acylphosphatase activity GO:0003998, acylphosphatase activity GO:0003998, acylphosphatase activity GO:0003998, acylphosphatase activity GO:0003998, protein binding GO:0005515, hydrolase activity GO:0016787	CG16870-RA /FEA=BDGP /GEN=Acyp /DB_XREF=CG16870 FBgn0025115 /SEG=chr2L:+13894352,13894715 /MAP=34E2-34E2 /LEN=363 /DEF=(CG16870 gene symbol:Acyp FBgn0025115 (GO:0003998 acylphosphatase))	BT032993, FBtr0080555, FBtr0080555, GENSCAN00000031376, NM_078839, SNAP00000005004
115.916	115.404	104.777	87.552	112.067	201.64	264.414	236.935	233.931	173.147	1629706_at	6.73579	7.77929	-1.05111	4.31e-05	0.000631	Obp50b	Odorant-binding protein 50b	246435	FBgn0050073	sensory perception of chemical stimulus GO:0007606		odorant binding GO:0005549	CG30073-RA /FEA=BDGP /GEN=Obp50b /DB_XREF=CG30073 FBgn0050073 /SEG=chr2R:+9434974,9435745 /MAP=50F6-50F6 /LEN=717 /DEF=(CG30073 gene symbol:Obp50b synonyms:(CG13940) FBgn0050073 )	BT088819, FBtr0087552, FBtr0303243, FBtr0303244, GENSCAN00000035244, NM_166051, SNAP00000006914	NM_166052, FBtr0087553
597.121	551.032	641.351	582.889	548.567	1091.97	1335.57	1094.54	1228.1	1300.79	1636421_at	9.18789	10.2359	-1.05072	5.88e-07	3.29e-05	CG14260		43287	FBgn0039504			protein binding GO:0005515	CG14260-RA /FEA=BDGP /GEN=CG14260 /DB_XREF=CG14260 FBgn0039504 /SEG=chr3R:+23080573,23081371 /MAP=97F1-97F1 /LEN=750 /DEF=(CG14260 gene symbol:CG14260 FBgn0039504 )	BT022463, FBtr0085157, FBtr0085157, GENSCAN00000024288, NM_143294, SNAP00000018980
23.787	15.849	31.269	31.154	19.2	32.091	48.723	22.708	80.418	67.193	1634310_at	4.54989	5.50309	-1.05036	0.0394	0.0943	TpnC4	TpnC4	35498	FBgn0033027			calcium ion binding GO:0005509, calcium ion binding GO:0005509, calcium ion binding GO:0005509	CG12408-RA /FEA=BDGP /GEN=CG12408 /DB_XREF=CG12408 FBgn0033027 /SEG=chr2R:-642306,646737 /MAP=41F5-41F5 /LEN=850 /DEF=(CG12408 gene symbol:CG12408 FBgn0033027 (GO:0005509 calcium ion binding))	AJ512938, AY070649, AY283602, FBtr0086075, FBtr0086075, FBtr0302019, FBtr0302019, GENSCAN00000035174, NM_001169584, NM_136329, SNAP00000015068
225.874	277.254	306.228	271.984	342.05	686.38	487.638	759.569	559.655	452.087	1634048_a_at	8.13967	9.17408	-1.0491	0.000338	0.00283	bgm	bubblegum	44117	FBgn0027348	long-chain fatty acid metabolic process GO:0001676, lipid metabolic process GO:0006629, fatty acid metabolic process GO:0006631, metabolic process GO:0008152		nucleotide binding GO:0000166, catalytic activity GO:0003824, long-chain fatty acid-CoA ligase activity GO:0004467, long-chain fatty acid-CoA ligase activity GO:0004467, long-chain fatty acid-CoA ligase activity GO:0004467, ATP binding GO:0005524, ligase activity GO:0016874	CG4501-RB /FEA=BDGP /GEN=bgm /DB_XREF=CG4501 FBgn0027348 /SEG=chr2L:+13995899,14001478 /MAP=34F1-34F1 /LEN=2496 /DEF=(CG4501 gene symbol:bgm FBgn0027348 (GO:0004467 long-chain-fatty-acid-CoA-ligase))	BT044224, FBtr0080590, FBtr0080590, NM_079959	SNAP00000004919, GENSCAN00000031411, NM_080189, FBtr0290243, FBtr0290243
110.536	243.13	136.669	138.614	76.771	371.706	175.709	465.932	188.364	257.406	1641434_at	7.03718	8.08486	-1.04793	0.026	0.07	CG32695		31918	FBgn0052695				CG32695-RA /FEA=BDGP /GEN=CG32695 /DB_XREF=CG32695 FBgn0052695 /SEG=chrX:-9613433,9613884 /MAP=9A3-9A3 /LEN=388 /DEF=(CG32695 gene symbol:CG32695 synonyms:(CG15246) FBgn0052695 )	AY071764, FBtr0071398, FBtr0071398, NM_167205	GENSCAN00000035778, SNAP00000013068
43.915	38.03	60.377	37.621	45.695	139.918	44.528	167.736	78.483	35.498	1626222_at	5.47381	6.28782	-1.04682	0.113	0.204	Ser8	Serine Protease 3	36489	FBgn0019928	proteolysis GO:0006508, proteolysis GO:0006508		catalytic activity GO:0003824, serine-type endopeptidase activity GO:0004252, serine-type endopeptidase activity GO:0004252, serine-type endopeptidase activity GO:0004252, peptidase activity GO:0008233, serine-type peptidase activity GO:0008236, serine-type peptidase activity GO:0008236, hydrolase activity GO:0016787	CG4812-RA /FEA=BDGP /GEN=Ser8 /DB_XREF=CG4812 FBgn0019928 /SEG=chr2R:+8498925,8499708 /MAP=50A8-50A8 /LEN=783 /DEF=(CG4812 gene symbol:Ser8 FBgn0019928 (GO:0008236 serine-type peptidase) (GO:0004295 trypsin))	BT023280, FBtr0087664, FBtr0087664, GENSCAN00000023485, NM_137030, SNAP00000018313
35.243	32.164	135.354	35.569	31.409	158.635	33.211	139.338	191.687	34.181	1639262_at	5.47057	6.43266	-1.04625	0.201	0.31	CG11669, DsecCG11669	---, ---	35829	FBgn0033296	carbohydrate metabolic process GO:0005975, metabolic process GO:0008152		catalytic activity GO:0003824; alpha-glucosidase activity GO:0004558; alpha-glucosidase activity GO:0004558; hydrolase activity GO:0016787; hydrolase activity, acting on glycosyl bonds GO:0016798; cation binding GO:0043169	CG11669-RA /FEA=BDGP /GEN=CG11669 /DB_XREF=CG11669 FBgn0033296 /SEG=chr2R:-3530295,3533044 /MAP=44D1-44D1 /LEN=2448 /DEF=(CG11669 gene symbol:CG11669 FBgn0033296 (GO:0004558 alpha-glucosidase))	FBtr0088757, FBtr0088757, GENSCAN00000022545, NM_136539, SNAP00000003384
246.16	232.557	223.343	258.73	245.187	476.026	584.417	427.674	525.587	476.25	1632555_s_at	7.91221	8.9519	-1.04592	1.76e-06	6.5e-05	CG34279		5740605	FBgn0085308				HDC14118 /FEA=HDP /SEG=chr3R:-13228403,13229438	BT030239, FBtr0112474, FBtr0112474, GENSCAN00000036466, NM_001104349	BT029651, NM_001104351, FBtr0112476, FBtr0112476
254.321	310.381	386.151	272.763	294.047	738.3	414.868	992.024	503.888	482.36	1629395_at	8.23057	9.21395	-1.04497	0.00455	0.0195	CG9743		43593	FBgn0039756	lipid metabolic process GO:0006629, fatty acid biosynthetic process GO:0006633, lipid biosynthetic process GO:0008610, oxidation-reduction process GO:0055114	integral to membrane GO:0016021	stearoyl-CoA 9-desaturase activity GO:0004768; stearoyl-CoA 9-desaturase activity GO:0004768; oxidoreductase activity GO:0016491; oxidoreductase activity, acting on paired donors, with oxidation of a pair of donors resulting in the reduction of molecular oxygen to two molecules of water GO:0016717	CG9743-RA /FEA=BDGP /GEN=CG9743 /DB_XREF=CG9743 FBgn0039756 /SEG=chr3R:-26011452,26018084 /MAP=99E2-99E2 /LEN=1726 /DEF=(CG9743 gene symbol:CG9743 FBgn0039756 (GO:0004768 stearoyl-CoA desaturase))	AY094910, FBtr0085571, FBtr0085571, NM_143524	SNAP00000000480, GENSCAN00000029367
26.889	22.815	35.682	31.463	24.664	82.143	31.883	102.075	35.992	39.823	1624525_at	4.80357	5.70268	-1.04462	0.0369	0.0902	CG12998		32710	FBgn0030829				CG12998-RA /FEA=BDGP /GEN=CG12998 /DB_XREF=CG12998 FBgn0030829 /SEG=chrX:+16949840,16950453 /MAP=15F4-15F4 /LEN=613 /DEF=(CG12998 gene symbol:CG12998 FBgn0030829 )	AY075556, FBtr0074394, FBtr0074394, NM_132975
21.93	25.969	18.751	25.093	22.772	36.224	62.611	34.69	69.043	33.649	1634069_at	4.50817	5.48912	-1.04458	0.00357	0.0163	CG41520	CG40067	5740294	FBgn0087011	signal transduction GO:0007165		receptor binding GO:0005102	CG40109-RA /FEA=BDGP /GEN=CG40109 /DB_XREF=CG40109 FBgn0058109 /SEG=chrU:-4751501,4751901 /LEN=300 /DEF=(CG40109 gene symbol:CG40109 FBgn0058109 )	BT021306, FBtr0114111, FBtr0114111, FBtr0114112, FBtr0114112, FBtr0302582, FBtr0302582, NM_001110549, NM_001110550
75.21	75.432	120.678	80.956	59.893	202.027	125.459	233.39	192.353	96.409	1622896_at	6.32567	7.33496	-1.04361	0.00827	0.0301	pinta	CG13848	42635	FBgn0038966	phototransduction GO:0007602, rhodopsin biosynthetic process GO:0016063		retinoid binding GO:0005501, vitamin E binding GO:0008431	CG13848-RA /FEA=BDGP /GEN=CG13848 /DB_XREF=CG13848 FBgn0038966 /SEG=chr3R:-18239990,18241411 /MAP=94A12-94A13 /LEN=1148 /DEF=(CG13848 gene symbol:CG13848 FBgn0038966 (GO:0008431 tocopherol binding))	FBtr0084297, FBtr0084297, GENSCAN00000034950, NM_142785, SNAP00000009752	BT024316
1299.86	1714.83	1541.24	1416.13	1379.94	3346.99	2804.71	3003.66	3131.05	2865.82	1634826_at	10.5152	11.5624	-1.04332	1.49e-06	5.87e-05	CG13337		36518	FBgn0033863				CG13337-RA /FEA=BDGP /GEN=CG13337 /DB_XREF=CG13337 FBgn0033863 /SEG=chr2R:+8729827,8732393 /MAP=50C1-50C1 /LEN=2566 /DEF=(CG13337 gene symbol:CG13337 FBgn0033863 )	BT030759, FBtr0087626, FBtr0087626, NM_137051
140.821	140.301	168.975	176.467	156.034	310.555	368.307	255.574	307.061	369.989	1637481_at	7.28395	8.31896	-1.04205	2.46e-05	0.000422	Tollo	Tollo	44497	FBgn0029114	defense response GO:0006952, signal transduction GO:0007165, signal transduction GO:0007165, innate immune response GO:0045087, peripheral nervous system neuron development GO:0048935, regulation of protein glycosylation GO:0060049	plasma membrane GO:0005886, membrane GO:0016020, integral to membrane GO:0016021, integral to membrane GO:0016021, intrinsic to membrane GO:0031224	receptor activity GO:0004872, transmembrane signaling receptor activity GO:0004888, transmembrane signaling receptor activity GO:0004888, protein binding GO:0005515	CG6890-RA /FEA=BDGP /GEN=Tollo /DB_XREF=CG6890 FBgn0029114 /SEG=chr3L:+15184519,15191711 /MAP=71C1-71C1 /LEN=7192 /DEF=(CG6890 gene symbol:Tollo FBgn0029114 (GO:0006952 defense response) (GO:0004888 transmembrane receptor) (GO:0005886 plasma membrane) (GO:0016021 integral to membrane) (GO:0007165 signal transduction))	AY118551, FBtr0075607, FBtr0075607, NM_080018
1579.61	1526.34	1461.4	1676.4	1545.1	3176.41	3422.93	2775.15	3331.63	3313.18	1632282_s_at	10.6038	11.6417	-1.04033	1.81e-07	1.64e-05								HDC01517 /FEA=HDP /SEG=chr2L:-8774127,8774634	BT124931, FBtr0302991, GENSCAN00000024148, SNAP00000012068
451.747	455.645	565.596	468.583	367.88	985.524	972.746	1011.09	829.812	941.961	1634186_a_at	8.838	9.8857	-1.03768	1.27e-05	0.000265	CG17119		42723	FBgn0039045	amino acid transmembrane transport GO:0003333, transport GO:0006810, L-cystine transport GO:0015811	lysosome GO:0005764, lysosomal membrane GO:0005765, lysosomal membrane GO:0005765, membrane GO:0016020, integral to membrane GO:0016021	amino acid transmembrane transporter activity GO:0015171, L-cystine transmembrane transporter activity GO:0015184	CG17119-RA /FEA=BDGP /GEN=CG17119 /DB_XREF=CG17119 FBgn0039045 /SEG=chr3R:-18870787,18873924 /MAP=94D10-94D10 /LEN=1494 /DEF=(CG17119 gene symbol:CG17119 FBgn0039045 (GO:0015811 cystine transport) (GO:0005765 lysosomal membrane) (GO:0015184 cystine transporter))	FBtr0084357, FBtr0084357, FBtr0084358, FBtr0084358, GENSCAN00000032203, NM_142859, NM_176543, SNAP00000010078
187.234	218.32	208.839	208.173	178.496	353.409	453.698	369.13	420.25	458.054	1631581_at	7.64133	8.67465	-1.03728	4.12e-06	0.000119	CG18268, CG3014	---, ---	40922, 40923	FBgn0037519, FBgn0037520				CG18268-RA /FEA=BDGP /GEN=CG18268 /DB_XREF=CG18268 FBgn0037520 /SEG=chr3R:-3628766,3630013 /MAP=84E1-84E1 /LEN=1077 /DEF=(CG18268 gene symbol:CG18268 FBgn0037520 )	BT025843, FBtr0081772, FBtr0081772, FBtr0299818, FBtr0299818, GENSCAN00000025511, NM_001144550, NM_141482, SNAP00000007476
254.415	312.597	270.905	219.822	290.699	545.536	598.052	636.158	515.346	470.063	1626109_a_at	8.06488	9.103	-1.03607	1.95e-05	0.000363	Drip	aquaporin	36236	FBgn0015872	renal system process GO:0003014, transport GO:0006810, water transport GO:0006833, water transport GO:0006833, water transport GO:0006833, water homeostasis GO:0030104, water homeostasis GO:0030104, transmembrane transport GO:0055085, transmembrane transport GO:0055085	membrane GO:0016020, integral to membrane GO:0016021, integral to membrane GO:0016021, integral to membrane GO:0016021	transporter activity GO:0005215, water transmembrane transporter activity GO:0005372, water transmembrane transporter activity GO:0005372, protein binding GO:0005515, water channel activity GO:0015250, water channel activity GO:0015250	CG9023-RA /FEA=BDGP /GEN=Drip /DB_XREF=CG9023 FBgn0015872 /SEG=chr2R:-6477095,6494354 /MAP=47F11-47F11 /LEN=1311 /DEF=(CG9023 gene symbol:Drip FBgn0015872 (GO:0006833 water transport) (GO:0005372 water transporter))	BT023883, FBtr0088141, FBtr0088141, FBtr0088142, FBtr0088142, GENSCAN00000023386, NM_078973, NM_165833, SNAP00000021230	GENSCAN00000023289, SNAP00000021268
16.683	15.283	15.816	16.318	19.184	38.066	32.253	26.787	30.466	43.164	1640117_at	4.05354	5.07322	-1.03566	6.1e-05	0.000815								HDC01527 /FEA=HDP /SEG=chr2L:-8841366,8841720	GENSCAN00000026936
1865.04	1689.66	1926.74	1857.22	1745.08	3576.01	4010.75	3238.77	3752.1	4032.29	1631461_at	10.8255	11.8572	-1.03471	3.54e-07	2.39e-05	CG32061		39196	FBgn0052061				CG32061-RA /FEA=BDGP /GEN=CG32061 /DB_XREF=CG32061 FBgn0052061 /SEG=chr3L:+10421429,10422074 /MAP=67E3-67E3 /LEN=645 /DEF=(CG32061 gene symbol:CG32061 synonyms:(CG8040) FBgn0052061 )	BT023050, FBtr0076285, FBtr0076285, GENSCAN00000036139, NM_168409	SNAP00000007722
156.93	120.038	257.51	299.225	105.362	409.558	299.006	486.058	327.515	401.703	1624982_s_at	7.43082	8.56647	-1.03469	0.00777	0.0288	CG5080		33299	FBgn0031313				CG5080-RB /FEA=BDGP /GEN=CG5080 /DB_XREF=CG5080 FBgn0031313 /SEG=chr2L:-1161955,1165548 /MAP=21F2-21F2 /LEN=2003 /DEF=(CG5080 gene symbol:CG5080 FBgn0031313 )	AY058642, FBtr0077981, FBtr0077981, FBtr0077982, FBtr0077982, GENSCAN00000022804, NM_134734, NM_164406, SNAP00000018614
191.021	183.515	172.753	173.924	151.491	316.039	398.596	278.977	334.722	459.002	1627636_at	7.44306	8.45918	-1.03425	8.19e-05	0.001	CG14636		40526	FBgn0037217				CG14636-RA /FEA=BDGP /GEN=CG14636 /DB_XREF=CG14636 FBgn0037217 /SEG=chr3R:-30205,41032 /MAP=82A1-82A1 /LEN=1467 /DEF=(CG14636 gene symbol:CG14636 FBgn0037217 )	AY113529, FBtr0078988, FBtr0078988, FBtr0111206, FBtr0111206, GENSCAN00000028884, NM_001043190, NM_141180, SNAP00000013839
290.775	391.158	379.842	343.615	306.562	757.338	610.507	836.592	668.219	632.923	1630575_at	8.40986	9.44342	-1.03401	2.41e-05	0.000416	CG1907		43483	FBgn0039674	transport GO:0006810, mitochondrial transport GO:0006839, alpha-ketoglutarate transport GO:0015742, malate transport GO:0015743, transmembrane transport GO:0055085	mitochondrial envelope GO:0005740, mitochondrial inner membrane GO:0005743, mitochondrial inner membrane GO:0005743, lipid particle GO:0005811, membrane GO:0016020, integral to membrane GO:0016021	transporter activity GO:0005215, binding GO:0005488, oxoglutarate:malate antiporter activity GO:0015367, transmembrane transporter activity GO:0022857	CG1907-RA /FEA=BDGP /GEN=CG1907 /DB_XREF=CG1907 FBgn0039674 /SEG=chr3R:+25434121,25435846 /MAP=99B5-99B5 /LEN=1654 /DEF=(CG1907 gene symbol:CG1907 FBgn0039674 (GO:0005386 carrier) (GO:0015367 oxoglutaratemalate antiporter) (GO:0005740 mitochondrial membrane))	AY052135, FBtr0085447, FBtr0085447, NM_143446, SNAP00000009522	GENSCAN00000027797
550.15	502.055	484.065	582.244	516.404	997.051	1158.65	865.205	1179.46	1194.82	1637919_at	9.03845	10.0646	-1.03392	8.09e-06	0.000193	CG15233		35556	FBgn0033076				CG15233-RA /FEA=BDGP /GEN=CG15233 /DB_XREF=CG15233 FBgn0033076 /SEG=chr2R:-1660806,1661880 /MAP=42C1-42C1 /LEN=459 /DEF=(CG15233 gene symbol:CG15233 FLAGGED_PROBLEMATIC FBgn0033076 )	BT072932, FBtr0086155, FBtr0086155, NM_136370	AY061138
56.659	154.376	65.239	55.968	42.324	244.655	34.124	348.761	66.988	72.052	1630600_at	6.06643	6.74205	-1.03322	0.364	0.481	Fst, Scm	Frost, Sex combs on midleg	41168, 41169	FBgn0037724	axonogenesis GO:0007409; response to cold GO:0009409; response to cold GO:0009409; gene silencing GO:0016458; gene silencing GO:0016458; neurogenesis GO:0022008; germarium-derived female germ-line cyst encapsulation GO:0030708; ovarian follicle cell stalk formation GO:0030713; regulation of transcription, DNA-dependent GO:0006355; regulation of transcription, DNA-dependent GO:0006355	nucleus GO:0005634, nucleus GO:0005634, PRC1 complex GO:0035102	specific RNA polymerase II transcription factor activity GO:0003704, protein binding GO:0005515, zinc ion binding GO:0008270	CG9434-RA /FEA=BDGP /GEN=Fst /DB_XREF=CG9434 FBgn0037724 /SEG=chr3R:-5470866,5471890 /MAP=85E2-85E2 /LEN=1024 /DEF=(CG9434 gene symbol:Fst FBgn0037724 (GO:0009409 response to cold))	AB043874, AB059240, AY061259, BT032849, FBtr0082101, FBtr0082101, GENSCAN00000027072, NM_079570, SNAP00000021538
201.179	302.503	253.379	180.308	178.882	499.717	407.53	539.421	347.833	489.677	1632802_at	7.7711	8.81779	-1.03301	0.000525	0.00386	JhI-26	Juvenile hormone-inducible protein 26	36819	FBgn0028424				CG3767-RA /FEA=BDGP /SEG=chr2R:+11353049,11355055	AF215895, AY069673, FBtr0087139, FBtr0087139, GENSCAN00000022686, NM_079037, SNAP00000014859	BT003564
76.936	78.443	70.575	91.177	66.364	158.408	153.126	158.764	184.002	129.916	1637962_at	6.25263	7.28437	-1.03204	1.53e-05	0.000302	spir	spire	45931	FBgn0003475	transport GO:0006810, multicellular organismal development GO:0007275, chorion-containing eggshell formation GO:0007304, pole plasm assembly GO:0007315, pole plasm assembly GO:0007315, pole plasm assembly GO:0007315, pole plasm RNA localization GO:0007316, vesicle-mediated transport GO:0016192, actin filament-based process GO:0030029, actin cytoskeleton organization GO:0030036, actin cytoskeleton…	cytoplasm GO:0005737, cytoplasm GO:0005737, cytoskeleton GO:0005856, cell cortex GO:0005938, perinuclear region of cytoplasm GO:0048471	actin binding GO:0003779, actin binding GO:0003779, actin binding GO:0003779, protein binding GO:0005515, microtubule binding GO:0008017, zinc ion binding GO:0008270	CG10076-RD /FEA=BDGP /GEN=spir /DB_XREF=CG10076 FBgn0003475 /SEG=chr2L:+20280978,20314712 /MAP=38C5-38C5 /LEN=2649 /DEF=(CG10076 gene symbol:spir synonyms:(CG18621) FBgn0003475 (GO:0003779 actin binding) (GO:0030036 actin cytoskeleton organization and biogenesis) (GO:0007304 eggshell formation) (GO:0007315 pole plasm assembly) (GO:0007316 pole plasm RNA localization))	AF184976, AY075586, BT122081, BT124773, FBtr0081354, FBtr0081354, NM_165324
213.655	197.34	202.589	204.56	221.09	433.148	481.74	400.964	450.092	355.574	1631062_at	7.69819	8.72125	-1.02958	1.41e-06	5.67e-05	CG2023		40724	FBgn0037383			protein binding GO:0005515	CG2023-RA /FEA=BDGP /GEN=CG2023 /DB_XREF=CG2023 FBgn0037383 /SEG=chr3R:-1649423,1650223 /MAP=83C4-83C4 /LEN=747 /DEF=(CG2023 gene symbol:CG2023 FBgn0037383 )	BT030855, FBtr0078666, FBtr0078666, GENSCAN00000040381, NM_141338, SNAP00000021340
172.27	183.745	149.823	169.044	153.064	329.802	356.392	278.65	379.461	345.693	1631723_at	7.36729	8.39325	-1.02941	4.12e-06	0.000119	CG5498	transcript 2	40250	FBgn0027565	protein transport GO:0015031			CG5498-RB /FEA=BDGP /SEG=chr3L:-20300942,20302632	AF145648, FBtr0078238, FBtr0078238, GENSCAN00000038072, NM_168850, SNAP00000007830
27.832	29.117	72.943	22.57	22.37	106.405	34.161	121.981	65.166	29.013	1630244_s_at	4.9662	5.92857	-1.02885	0.104	0.192	CG31809, CG31810	---, ---	318954, 318955	FBgn0051809, FBgn0051810	metabolic process GO:0008152, steroid metabolic process GO:0008202, oxidation-reduction process GO:0055114		catalytic activity GO:0003824, binding GO:0005488, steroid dehydrogenase activity GO:0016229, oxidoreductase activity GO:0016491	CG31809-RA /FEA=BDGP /GEN=CG31809 /DB_XREF=CG31809 FBgn0051809 /SEG=chr2L:-16831829,16832986 /MAP=36B2-36B2 /LEN=702 /DEF=(CG31809 gene symbol:CG31809 FBgn0051809 )	AY094848, FBtr0080925, FBtr0080925, FBtr0113414, FBtr0113414, GENSCAN00000040470, GENSCAN00000040500, NM_001103698, NM_165198, SNAP00000011615, SNAP00000011925
406.214	411.919	399.501	409.093	381.941	906.206	771.458	741.374	886.063	788.307	1638503_at	8.64957	9.67262	-1.02706	1.49e-07	1.48e-05	CG10969		39451	FBgn0036310				CG10969-RA /FEA=BDGP /GEN=CG10969 /DB_XREF=CG10969 FBgn0036310 /SEG=chr3L:-12736474,12738568 /MAP=69E2-69E2 /LEN=2094 /DEF=(CG10969 gene symbol:CG10969 FBgn0036310 )	FBtr0075946, FBtr0075946, GENSCAN00000029840, NM_140341, SNAP00000020434
11.331	10.698	12.635	10.606	11.732	17.841	23.179	21.837	21.329	31.968	1628067_s_at	3.50799	4.51077	-1.02695	0.000122	0.00133	dyl	dusky-like	38531	FBgn0066365	actin filament organization GO:0007015, cell-matrix adhesion GO:0007160, regulation of embryonic cell shape GO:0016476	filamentous actin GO:0031941, apical cortex GO:0045179	structural constituent of chitin-based cuticle GO:0005214	CG15013-RB /FEA=BDGP /GEN=CG15013 /DB_XREF=CG15013 FBgn0035530 /SEG=chr3L:-4274620,4288337 /MAP=64B1-64B1 /LEN=2892 /DEF=(CG15013 gene symbol:CG15013 FBgn0035530 )	AY052041, FBtr0073341, FBtr0073341, FBtr0073342, FBtr0073342, FBtr0073343, FBtr0073343, NM_139633, NM_168078, NM_168079	SNAP00000013560, GENSCAN00000031340
56.938	38.473	42.381	50.758	48.131	93.223	102.918	96.171	100.948	88.872	1636053_s_at	5.55137	6.58932	-1.02648	1e-05	0.000228	s-cup	stanley-cup	36371	FBgn0050044				CT32394 /FEA=sim4 /SEG=chr2R:+7560550,7560916	AY095511, FBtr0087938, FBtr0087938, FBtr0113358, FBtr0113358, GENSCAN00000025838, NM_136948, NM_176156, SNAP00000001512
189.572	213.764	187.069	178.591	208.591	407.021	415.223	355.166	562.833	251.147	1631222_at	7.60779	8.5896	-1.02648	0.00101	0.00628				FBgn0033288	regulation of transcription, DNA-dependent GO:0006355; metabolic process GO:0008152; regulation of transcription, DNA-dependent GO:0006355	nucleus GO:0005634	DNA binding GO:0003677; sequence-specific DNA binding transcription factor activity GO:0003700; hydrolase activity GO:0016787; hydrolase activity, acting on glycosyl bonds GO:0016798; sequence-specific DNA binding GO:0043565	CG11641-RA /FEA=BDGP /GEN=CG11641 /DB_XREF=CG11641 FBgn0033288 /SEG=chr2R:+3448116,3457045 /MAP=44C4-44C4 /LEN=4084 /DEF=(CG11641 gene symbol:CG11641 FBgn0033288 (GO:0005634 nucleus) (GO:0003700 transcription factor))	FBtr0088741, FBtr0114491, FBtr0302918, FBtr0302919, FBtr0302920, NM_001144145, NM_136533
838.425	703.582	955.15	987.846	821.877	1667.9	1901.43	1538.18	1786.46	1877.62	1641566_s_at	9.74012	10.7723	-1.0262	9.1e-06	0.000211	Indy	I'm not dead yet	40049	FBgn0036816	transport GO:0006810, sodium ion transport GO:0006814, pyruvate transport GO:0006848, determination of adult lifespan GO:0008340, determination of adult lifespan GO:0008340, determination of adult lifespan GO:0008340, determination of adult lifespan GO:0008340, regulation of sequestering of triglyceride GO:0010889, succinate transport GO:0015744, citrate transport GO:0015746, transmembrane transp…	plasma membrane GO:0005886, plasma membrane GO:0005886, integral to plasma membrane GO:0005887, membrane GO:0016020, integral to membrane GO:0016021, basolateral plasma membrane GO:0016323	transporter activity GO:0005215, protein binding GO:0005515, citrate transmembrane transporter activity GO:0015137, succinate transmembrane transporter activity GO:0015141, tricarboxylic acid transmembrane transporter activity GO:0015142, pyruvate transmembrane transporter activity GO:0050833	CG3979-RB /FEA=BDGP /GEN=Indy /DB_XREF=CG3979 FBgn0036816 /SEG=chr3L:-18777510,18795139 /MAP=75E1-75E2 /LEN=2565 /DEF=(CG3979 gene symbol:Indy FBgn0036816 (GO:0008340 determination of adult life span))	AF509505, BT100230, FBtr0075081, FBtr0075081, FBtr0075082, FBtr0075082, FBtr0075083, FBtr0075083, FBtr0301857, FBtr0301857, NM_001169994, NM_079426, NM_168778, NM_168779
24.791	20.652	37.953	40.979	26.62	158.213	29.973	46.837	38.169	34.232	1637701_at	4.86747	5.6225	-1.02573	0.149	0.25	Cpr49Ab	CG30042	36345	FBgn0050042			structural constituent of chitin-based cuticle GO:0005214, structural constituent of cuticle GO:0042302	CG30042-RA /FEA=BDGP /GEN=CG30042 /DB_XREF=CG30042 FBgn0050042 /SEG=chr2R:+7443169,7444054 /MAP=49A1-49A1 /LEN=780 /DEF=(CG30042 gene symbol:CG30042 synonyms:(CG8496) FBgn0050042 )	BT024335, FBtr0087914, FBtr0087914, GENSCAN00000025887, NM_136925, SNAP00000001516
1727.17	1725.33	1892.64	1692.41	1635.86	3414.21	3801.05	3360.6	3645.7	3433.83	1623979_at	10.7587	11.7843	-1.02544	2.58e-08	5.09e-06	CG15482		34717	FBgn0032483			protein binding GO:0005515	CG15482-RA /FEA=BDGP /GEN=CG15482 /DB_XREF=CG15482 FBgn0032483 /SEG=chr2L:-13199642,13200684 /MAP=34A9-34A9 /LEN=1042 /DEF=(CG15482 gene symbol:CG15482 FBgn0032483 )	AY089398, FBtr0080487, FBtr0080487, GENSCAN00000025982, NM_135770, SNAP00000015742
565.43	582.054	611.274	748.876	517.048	1146.69	1430.38	949.393	1355.47	1272.71	1640052_at	9.22933	10.2509	-1.02489	7.31e-05	0.000922	CG15434	NADH ubiquinone oxidoreductase B8	50178	FBgn0040705	mitochondrial electron transport, NADH to ubiquinone GO:0006120; oxidation-reduction process GO:0055114	mitochondrial respiratory chain complex I GO:0005747	NADH dehydrogenase activity GO:0003954, NADH dehydrogenase activity GO:0003954, oxidoreductase activity GO:0016491	CG15434-RA /FEA=BDGP /GEN=CG15434 /DB_XREF=CG15434 FBgn0040705 /SEG=chr2L:+4447233,4447729 /MAP=24F3-24F3 /LEN=374 /DEF=(CG15434 gene symbol:CG15434 FBgn0040705 )	BT023623, FBtr0077440, FBtr0077440, GENSCAN00000021885, NM_144084, SNAP00000007735
62.634	63.338	68.936	56.509	50.757	124.511	117.624	106.98	142.828	122.746	1633710_at	5.9094	6.93541	-1.02448	7.97e-06	0.000191	ChLD3	CG17905	35002	FBgn0032598	carbohydrate metabolic process GO:0005975, chitin metabolic process GO:0006030	extracellular region GO:0005576	catalytic activity GO:0003824; chitin binding GO:0008061; hydrolase activity GO:0016787; hydrolase activity, acting on carbon-nitrogen (but not peptide) bonds GO:0016810	CG17905-RA /FEA=BDGP /GEN=CG17905 /DB_XREF=CG17905 FBgn0032598 /SEG=chr2L:+16716935,16720698 /MAP=36A13-36A14 /LEN=2267 /DEF=(CG17905 gene symbol:CG17905 FBgn0032598 )	AY118355, FBtr0080892, FBtr0080892, NM_135962	SNAP00000011775
56.89	56.836	59.535	66.086	31.917	95.572	138.529	87.305	99.536	130.734	1624316_at	5.71941	6.76163	-1.02412	0.00177	0.00953	CG9737		43600	FBgn0039758	proteolysis GO:0006508; proteolysis GO:0006508; phagocytosis, engulfment GO:0006911		catalytic activity GO:0003824, serine-type endopeptidase activity GO:0004252, serine-type endopeptidase activity GO:0004252, serine-type endopeptidase activity GO:0004252, peptidase activity GO:0008233, serine-type peptidase activity GO:0008236, hydrolase activity GO:0016787	CG9737-RA /FEA=BDGP /GEN=CG9737 /DB_XREF=CG9737 FBgn0039758 /SEG=chr3R:-26056350,26058398 /MAP=99E3-99E3 /LEN=1638 /DEF=(CG9737 gene symbol:CG9737 FBgn0039758 (GO:0008439 monophenol monooxygenase activator))	AY119642, FBtr0085639, FBtr0085639, GENSCAN00000029357, NM_143526, SNAP00000000489
24.375	28.216	24.208	29.476	22.527	48.802	50.029	52.348	55.457	55.238	1627953_at	4.67965	5.7089	-1.02372	1.51e-06	5.9e-05	mod(mdg4)	Modifier67.2	49228	FBgn0002781	regulation of chromatin assembly or disassembly GO:0001672; chromatin organization GO:0006325; transcription, DNA-dependent GO:0006351; translation GO:0006412; apoptosis GO:0006915; induction of apoptosis GO:0006917; induction of apoptosis GO:0006917; nucleus organization GO:0006997; male meiosis chromosome segregation GO:0007060; male meiosis I GO:0007141; germ cell migration GO:0008354; germ ce…	chromatin GO:0000785, condensed nuclear chromosome GO:0000794, intracellular GO:0005622, nucleus GO:0005634, nucleus GO:0005634, nucleus GO:0005634, polytene chromosome GO:0005700, nucleolus GO:0005730, ribosome GO:0005840, plasma membrane GO:0005886	chromatin binding GO:0003682, RNA polymerase II transcription factor activity GO:0003702, structural constituent of ribosome GO:0003735, protein binding GO:0005515, protein binding GO:0005515, phosphatidate phosphatase activity GO:0008195, metal ion binding GO:0046872	CG32491-RI /FEA=BDGP /GEN=mod(mdg4) /DB_XREF=CG32491 FBgn0002781 /MAP=93D7-93D9 /LEN=1876 /DEF=(CG32491 gene symbol:mod(mdg4) synonyms:(CG15500 CG15501 CG15802 CG18151 CG8076 CG7859 CG7836) FBgn0002781 (GO:0007292 oogenesis) (GO:0008354 germ-cell migration) (GO:0008195 phosphatidate phosphatase) (GO:0005886 plasma membrane) (GO:0003702 RNA polymerase II transcription factor) (GO:0005700 polytene …	AJ277187, FBtr0084068, FBtr0084068, GENSCAN00000030455, NM_163884, SNAP00000009521
184.811	181.808	244.515	184.286	140.601	364.401	370.128	407.283	380.313	380.869	1637155_at	7.52624	8.57107	-1.02366	4.07e-05	0.000607	CG32407		38667	FBgn0052407				CG32407-RA /FEA=BDGP /GEN=CG32407 /DB_XREF=CG32407 FBgn0052407 /SEG=chr3L:+5881362,5882878 /MAP=64F5-64F5 /LEN=1380 /DEF=(CG32407 gene symbol:CG32407 synonyms:(CG10727) FBgn0052407 )	AY075273, FBtr0077032, FBtr0077032, GENSCAN00000025436, NM_168147, SNAP00000018765
1053.81	1135.34	1194.36	1052.16	1049.44	2186.72	2459.19	1892.88	2912.13	1693.52	1635951_at	10.0974	11.0957	-1.02273	0.000114	0.00127	CG7069		42621	FBgn0038952	glycolysis GO:0006096		magnesium ion binding GO:0000287, catalytic activity GO:0003824, pyruvate kinase activity GO:0004743, pyruvate kinase activity GO:0004743, protein binding GO:0005515, kinase activity GO:0016301, transferase activity GO:0016740, potassium ion binding GO:0030955	CG7069-RA /FEA=BDGP /GEN=CG7069 /DB_XREF=CG7069 FBgn0038952 /SEG=chr3R:+18189520,18192265 /MAP=94A10-94A10 /LEN=2693 /DEF=(CG7069 gene symbol:CG7069 FBgn0038952 (GO:0004743 pyruvate kinase))	FBtr0084215, FBtr0084215, GENSCAN00000030119, NM_142773, SNAP00000011093
32.987	31.86	27.217	26.668	33.021	70.383	54.73	54.622	82.617	45.96	1636664_at	4.91725	5.9147	-1.02267	0.000305	0.00262	CG1077		40751	FBgn0037405				CG1077-RA /FEA=BDGP /GEN=CG1077 /DB_XREF=CG1077 FBgn0037405 /SEG=chr3R:+1993239,1996032 /MAP=83D5-83D5 /LEN=2268 /DEF=(CG1077 gene symbol:CG1077 FBgn0037405 )	BT088952, FBtr0078587, FBtr0078587, GENSCAN00000035693, NM_141360, SNAP00000006033
592.669	443.694	605.63	686.428	503.862	1033.66	1206.64	1103.17	1050.1	1350.34	1623327_at	9.12933	10.1586	-1.02007	5.03e-05	0.000706								S.C2R001709 /FEA=fgenesh /SEG=chr2R:-12203363,12203597	SNAP00000010838
96.971	85.828	55.886	89.067	135.8	242.546	138.427	236.945	173.908	147.848	1639268_at	6.47789	7.51473	-1.01943	0.00449	0.0193	CG13324, DyakGE13403	---, ---	36434	FBgn0033789				CG13324-RA /FEA=BDGP /GEN=CG13324 /DB_XREF=CG13324 FBgn0033789 /SEG=chr2R:-8113855,8114332 /MAP=49F1-49F1 /LEN=477 /DEF=(CG13324 gene symbol:CG13324 FBgn0033789 )	BT082036, FBtr0087796, FBtr0087796, NM_136989	GENSCAN00000026255, SNAP00000010113
14.984	14.983	14.547	13.263	15.269	25.007	29.638	28.116	32.122	33.146	1633377_at	3.86702	4.88064	-1.019	1.56e-06	6.03e-05								CG40303-RA /FEA=BDGP /GEN=CG40303 /DB_XREF=CG40303 FBgn0058303 /SEG=chrXh:+347018,347657 /LEN=639 /DEF=(CG40303 gene symbol:CG40303 FBgn0058303 )	CG40303-RA	BT099899, NM_001042855, FBtr0299926, FBtr0299926, SNAP00000013322
151.705	194.224	199.07	177.57	62.288	304.135	230.913	349.783	340.411	364.793	1641270_at	7.18339	8.29443	-1.01856	0.0107	0.0363	CG8745		39530	FBgn0036381	arginine catabolic process to glutamate GO:0019544	mitochondrion GO:0005739	catalytic activity GO:0003824, ornithine-oxo-acid transaminase activity GO:0004587, alanine-glyoxylate transaminase activity GO:0008453, transaminase activity GO:0008483, transferase activity GO:0016740, pyridoxal phosphate binding GO:0030170	CG8745-RA /FEA=BDGP /GEN=CG8745 /DB_XREF=CG8745 FBgn0036381 /SEG=chr3L:-13808881,13815765 /MAP=70C4-70C5 /LEN=2434 /DEF=(CG8745 gene symbol:CG8745 FBgn0036381 (GO:0004587 ornithine-oxo-acid aminotransferase))	AY061111, FBtr0075801, FBtr0075801, NM_140408
383.581	299.018	385.906	513.208	455.644	806.667	779.34	830.209	739.483	969.43	1634008_at	8.64695	9.68213	-1.01774	0.00011	0.00124	CG34041		3885583	FBgn0054041	oxidation-reduction process GO:0055114	endoplasmic reticulum GO:0005783	procollagen-proline 4-dioxygenase activity GO:0004656; oxidoreductase activity, acting on single donors with incorporation of molecular oxygen, incorporation of two atoms of oxygen GO:0016702	CG31018-RA /FEA=BDGP /GEN=CG31018 /DB_XREF=CG31018 FBgn0051018 /SEG=chr3R:+26324922,26325234 /MAP=99F6-99F6 /LEN=312 /DEF=(CG31018 gene symbol:CG31018 FBgn0051018 )	FBtr0302521, FBtr0304736, NM_001038988
[truncated: 18,338 more rows]
